# Supplementary material for: De novo genome assembly of the soil-borne fungus and tomato pathogen Pyrenochaeta lycopersici
Source: BMC Genomics. 2014 Apr 27;15:313. doi: 10.1186/1471-2164-15-313 (PMC4234444; doi:10.1186/1471-2164-15-313)
Supplement: Additional file 2: Table S1 — Identified CEGMA ortholog genes. Table S2. Results of identification of major membrane transporter families domains in P. lycopersici and other 9 published transcriptomes. Table S3. Summary counts peptidase of homologs found in P. lycopersici transcriptome and in 9 published fungi transcriptomes. Table S4. Identification results of Heterokaryon Incompatibility proteins related domains in P. lycopersici (highlighted) and comparison with other fungal genomes. Table S5. Results of CAZyme domains identification comparison between P. lycopersici (highlighted) and other fungal genomes. Table S6. Carbohydrate-degrading enzymes in P. lycopersici (highlighted) and other Ascomycetes. [file 1471-2164-15-313-S2.xls]

## Sheet: Table S1
Table S1: Identified CEGMA ortholog genes
Complete Match
	Identified CEGs	% of CEGs Datatset	Number of hits	Average number of hits per CEG	CEGs with >2 orthologs
Total	238	95.97	275	1.16	10.5
Group 1	64	96.97	73	1.14	9.38
Group 2	54	96.43	59	1.09	7.41
Group 3	57	93.44	68	1.19	12.28
Group 4	63	96.92	75	1.19	12.7
Partial Match
Total	241	97.18	288	1.2	12.86
Group 1	64	96.97	75	1.17	9.38
Group 2	54	96.43	61	1.13	11.11
Group 3	59	96.72	73	1.24	15.25
Group 4	64	98.46	79	1.23	15.62

## Sheet: Table S2
Table S2. Results of identification of major membrane transporter families domains in P. lycopersici and other 9 published transcriptomes
	AN	BC	BG	CG	FO	LM	NC	PL	PTR	SN
Major Facilitator Superfamily	264	194	36	264	359	150	114	229	189	231
ABC transporter	94	93	34	102	128	67	62	109	69	73
Note: AN, Aspergillus nidulans; BC, Botrytis cinerea; BG, Blumeria graminis; CG, Colletotrichum graminicola; FO, Fusarium oxysporum; LM, Leptosphaeria maculans; NC, Neurospora crassa; PL Pyrenochaeta lycopersici; PTR, Pyrenophora tritici repentis; SN, Stagonospora nodorum

## Sheet: Table S3
Table S3. Summary counts peptidase of homologs found in P lycopersici transcriptome and in 9 published fungi transcriptomes
	AN	BC	BG	CG	FO	LM	NC	PL	PTR	SN
A: Aspartic Peptidases
A1A: pepsin A	19	3	11	24	20	9	4	9	7	5
A1B: nepenthesin	0	1	0	1	1	1	1	0	1	1
A2E: retrotransposon peptidase	0	1	0	0	0	0	0	0	0	0
A2X: A2 family unassigned aspartic peptidases	0	15	0	0	0	0	0	0	0	0
A11A: Copia transposon peptidase	0	9	2	1	1	3	4	8	1	3
A22A: presenilin 1	0	0	0	0	0	1	1	0	1	1
A22B: impas 1 peptidase	2	0	2	1	0	1	0	2	1	1
A28: DNA-damage inducible protein 1	1	0	1	1	1	0	0	3	0	0
A31: HybD peptidase	0	2	0	0	0	6	5	0	4	5
A33: skin SASPase	0	2	0	0	0	0	0	0	0	0
	22	33	16	28	23	21	15	22	15	16
C: Cysteine Peptidases
C1A: papain	3	5	4	3	6	3	3	5	2	4
C1B: bleomycin hydrolase	1	0	1	1	1	0	0	2	0	0
C2A: calpain-2	4	4	3	5	10	5	4	8	3	3
C4: nuclear-inclusion-a peptidase	1	0	1	1	2	0	0	0	0	0
C12: ubiquitinyl hydrolase-L1	12	4	6	33	34	4	16	18	4	3
C13: legumain	3	0	2	2	2	1	1	0	1	1
C14A: caspase-1	0	2	1	1	1	1	1	0	0	0
C14B: metacaspase Yca1	8	12	5	5	9	11	14	3	13	9
C15: pyroglutamyl-peptidase I	2	0	1	1	2	0	0	5	0	0
C19: ubiquitin-specific peptidase 14	24	20	20	19	26	21	15	19	18	17
C26: gamma-glutamyl hydrolase	12	1	10	13	13	4	1	17	1	3
C39: bacteriocin-processing peptidase	0	4	0	0	0	4	4	0	6	5
C44: amidophosphoribosyltransferase precursor	3	2	3	3	3	0	1	2	1	3
C45: acyl-coenzyme A:6-aminopenicillanic acid acyl-transferase precursor	3	0	1	2	4	0	0	1	0	0
C46: hedgehog protein	0	1	0	2	0	0	2	0	0	0
C48: Ulp1 peptidase	7	2	2	7	6	2	1	6	2	2
C50: separase	1	0	1	2	1	1	0	2	0	0
C53: pestivirus Npro peptidase	1	0	0	0	0	1	0	0	0	0
C54: autophagin-1	2	0	2	2	3	0	0	0	0	0
C56: PfpI peptidase	0	0	0	0	0	1	1	0	3	1
C59: penicillin V acylase precursor	1	0	1	1	1	0	1	1	0	0
C65: otubain-1	2	0	0	2	2	1	2	3	0	1
C67: CylD peptidase	1	0	1	1	1	1	0	0	0	0
C69: dipeptidase A	2	1	1	1	1	0	0	0	0	0
C78: UfSP1 peptidase	1	0	1	1	1	0	0	2	0	0
C85: deubiquitinylating peptidases	1	0	1	0	0	0	0	0	0	0
C85A: OTLD1 deubiquitinylating enzyme	2	1	0	1	1	1	1	0	0	1
C85B: OTU1 peptidase	2	0	2	1	2	1	0	0	0	0
C86: ataxin-3	0	3	0	0	1	3	3	0	3	3
C97: DeSI-1 peptidase	2	3	2	2	2	3	3	4	3	3
	101	65	72	112	135	69	74	98	60	59
G: Glutamic Peptidases
G1: scytalidoglutamic peptidase	2	1	0	1	1	0	0	4	0	1
	2	1	0	1	1	0	0	4	0	1
I: Inhibitors
I2: aprotinin	4	3	2	4	3	7	6	4	4	5
I4: alpha-1-peptidase inhibitor	12	5	5	10	16	6	4	5	6	8
I8: Bombyx subtilisin inhibitor	1	0	0	0	0	0	0	0	0	0
I9: peptidase B inhibitor	3	0	1	2	2	1	0	0	0	0
I25B: ovocystatin	2	1	3	2	2	2	1	3	1	1
I31: equistatin inhibitor unit 1	3	0	2	2	1	0	1	3	0	0
I32: survivin	1	0	0	1	1	1	0	1	2	0
I35: timp-1	0	1	1	1	0	1	1	0	1	0
I39: alpha-2-macroglobulin	1	7	1	1	1	10	9	1	10	10
I43: oprin	1	2	0	1	2	6	3	0	5	7
I51: serine carboxypeptidase Y inhibitor	8	1	2	6	4	2	1	5	2	3
I63: pro-eosinophil major basic protein	9	11	8	8	11	12	9	13	11	11
I78: Aspergillus elastase inhibitor	1	0	0	0	0	0	0	0	0	0
I87: HflC	2	1	3	2	2	2	1	1	1	1
	48	32	28	40	45	50	36	36	43	46
M: Metallo Peptidases
M1: aminopeptidase N	13	4	5	12	10	1	2	12	4	3
M2: angiotensin-converting enzyme peptidase unit 1	3	1	2	2	1	3	1	0	2	1
M3A: thimet oligopeptidase	3	0	3	5	5	0	0	3	0	0
M4: thermolysin	0	0	0	1	2	0	0	0	0	0
M6: immune inhibitor A peptidase	0	0	0	1	2	0	0	0	0	0
M10A: matrix metallopeptidase-1	7	0	1	5	6	0	0	2	0	0
M12A: astacin	8	4	5	7	10	7	8	1	8	7
M12B: adamalysin	2	1	2	3	4	4	1	1	2	2
M13: neprilysin	2	0	1	3	3	0	0	2	0	0
M14A: carboxypeptidase A1	3	2	1	9	5	2	2	7	2	2
M14B: carboxypeptidase E	0	1	0	0	1	1	1	2	1	0
M14C: gamma-D-glutamyl--meso-diaminopimelate peptidase I	0	0	0	0	1	0	0	0	0	0
M14D: cytosolic carboxypeptidase 6	1	1	1	1	1	0	0	0	0	0
M16A: pitrilysin	1	2	0	1	9	3	3	0	3	3
M16B: mitochondrial processing peptidase beta-subunit	5	1	1	4	4	1	1	4	1	0
M16C: eupitrilysin	4	0	4	4	4	0	0	2	0	1
M17: leucyl aminopeptidase	2	0	2	2	2	1	0	2	0	0
M18: aminopeptidase I	8	4	3	5	6	4	6	9	3	3
M19: membrane dipeptidase	3	3	2	3	3	3	2	5	2	2
M20A: glutamate carboxypeptidase	10	3	3	9	9	8	2	4	3	5
M20B: peptidase T	3	3	0	0	0	3	2	1	2	1
M20D: carboxypeptidase Ss1	5	0	1	2	1	0	0	1	0	0
M20F: carnosine dipeptidase II	1	0	1	1	1	0	0	0	0	0
M22: O-sialoglycoprotein peptidase	2	2	3	4	4	2	2	1	2	2
M23B: lysostaphin	4	2	1	4	3	1	2	4	3	1
M24A: methionyl aminopeptidase 1	5	5	2	5	4	6	7	5	7	7
M24B: aminopeptidase P	6	1	3	6	6	3	1	9	1	1
M24X: M24 family unassigned peptidase	0	0	0	0	0	1	0	0	0	0
M28A: aminopeptidase S	2	0	1	4	2	1	0	6	0	1
M28B: glutamate carboxypeptidase II	2	0	3	2	4	0	0	0	0	0
M28E: aminopeptidase Ap1	3	0	1	7	6	0	0	7	0	0
M28X: M28 family unassigned peptidase	4	0	4	4	4	2	0	3	1	1
M35: deuterolysin	2	0	0	3	1	0	0	2	0	0
M36: fungalysin	2	0	0	2	0	1	1	3	1	1
M38: isoaspartyl dipeptidase	7	3	4	12	17	2	1	11	2	2
M41: FtsH peptidase	15	9	10	16	16	13	9	9	11	10
M43B: pappalysin-1	2	0	0	3	1	1	0	5	0	0
M48A: Ste24 peptidase	2	0	1	2	2	1	0	6	0	0
M48C: Oma1 peptidase	1	0	1	1	1	1	0	0	1	0
M49: dipeptidyl-peptidase III	5	1	2	3	3	2	1	0	1	1
M50A: S2P peptidase	1	0	1	1	1	0	0	3	0	0
M54: archaelysin	5	0	0	3	3	1	1	0	0	0
M56: BlaR1 peptidase	0	4	0	0	4	0	1	1	8	1
M67A: PSMD14 peptidase	3	1	4	3	2	0	0	5	0	0
M67C: AMSH deubiquitinating peptidase	4	0	4	4	5	0	0	10	0	2
M67X: M67 family unassigned peptidase	1	0	0	1	1	0	0	2	0	1
M76: Atp23 peptidase	1	1	2	1	1	1	1	0	1	1
M77: tryptophanyl aminopeptidase 7-DMATS-type peptidase	13	1	0	6	4	2	2	3	2	2
M79: prenyl peptidase 2	2	0	0	2	2	0	0	3	0	1
M80: Wss1 peptidase	5	0	3	6	8	0	0	3	0	0
	183	60	88	185	195	82	60	159	74	65
N: Asparagine Peptide Lyases
N9: intein-containing V-type proton ATPase catalytic subunit A	0	1	0	0	0	2	1	2	1	1
N10: intein-containing replicative DNA helicase precursor	2	15	2	1	2	19	18	0	17	16
N11: intein-containing chloroplast ATP-dependent peptide lyase	0	1	0	0	0	3	2	0	2	2
	2	17	2	1	2	24	21	2	20	19
P: Mixed Peptidases
P1: DmpA aminopeptidase	1	0	0	1	3	0	0	0	0	0
	1	0	0	1	3	0	0	0	0	0
S: Serine Peptidases
S1A: chymotrypsin A	6	6	6	3	6	10	7	3	6	8
S1B: glutamyl peptidase I	3	2	0	1	1	0	0	5	6	0
S1C: DegP peptidase	3	1	2	1	4	2	4	2	2	3
S1E: streptogrisin A	0	0	0	1	0	0	0	0	0	0
S1X: S1 family unassigned peptidase	0	0	0	0	1	0	0	0	0	0
S8A: subtilisin Carlsberg	17	14	6	35	26	12	11	30	12	8
S8B: kexin	7	2	4	4	5	4	2	7	2	2
S9A: prolyl oligopeptidase	0	1	0	0	0	0	0	0	0	0
S9B: dipeptidyl-peptidase IV	5	0	3	4	5	1	0	2	1	1
S9C: acylaminoacyl-peptidase	27	6	7	29	39	9	5	23	5	6
S9D: glutamyl endopeptidase C	0	0	0	1	1	0	0	0	0	0
S9X: S9 family unassigned peptidase	61	9	13	58	73	14	6	49	5	5
S10: carboxypeptidase Y	13	1	8	17	21	2	2	9	3	3
S11: D-Ala-D-Ala carboxypeptidase A	0	3	1	0	0	2	3	0	3	3
S12: D-Ala-D-Ala carboxypeptidase B	40	12	6	34	41	15	6	21	14	14
S13: D-Ala-D-Ala peptidase C	3	0	1	2	1	0	0	6	0	0
S14: peptidase Clp	1	1	3	4	2	1	2	1	2	2
S15: Xaa-Pro dipeptidyl-peptidase	0	0	0	0	2	0	0	0	0	0
S16: Lon-A peptidase	2	1	2	2	2	1	1	2	1	0
S24: repressor LexA	1	0	1	1	2	0	0	0	0	0
S26A: signal peptidase I	3	0	2	3	2	0	1	0	0	0
S26B: signalase 21 kDa component	3	4	3	3	3	3	3	1	3	3
S28: lysosomal Pro-Xaa carboxypeptidase	4	2	3	7	6	1	2	1	1	0
S33: prolyl aminopeptidase	71	24	21	77	100	24	21	64	31	21
S46: dipeptidyl-peptidase 7	1	0	1	2	0	0	0	3	0	1
S49A: signal peptide peptidase A	2	3	1	1	3	2	3	4	2	3
S53: sedolisin	7	2	1	6	5	3	3	4	0	1
S54: rhomboid-1	7	2	6	6	7	2	2	9	2	3
S59: nucleoporin 145	2	0	3	3	3	0	0	3	1	1
S60: lactoferrin	1	0	0	1	1	0	0	0	0	0
S63: EGF-like module containing mucin-like hormone receptor-like 2	0	1	0	0	0	1	1	0	1	1
	290	97	104	306	362	109	85	249	103	89
T: Threonine Peptidases
T1A: archaean proteasome, beta component	14	4	11	13	11	7	6	11	7	8
T1X: T1 family unassigned peptidase	4	0	1	1	2	1	0	5	0	0
T2: glycosylasparaginase precursor	2	3	2	3	5	3	5	0	4	5
T3: gamma-glutamyltransferase 1	8	12	5	10	14	15	15	6	18	17
T5: ornithine acetyltransferase precursor	2	0	2	2	2	0	0	0	0	1
T6: polycystin-1	2	0	1	1	0	0	0	3	1	0
	32	19	22	30	34	26	26	25	30	31
U: Peptidases of Unknown Catalytic Type
U69: AIDA-I self-cleaving autotransporter protein	1	1	0	2	3	1	1	2	0	0
	1	1	0	2	3	1	1	2	0	0
Total	682	325	332	706	803	382	318	597	345	326
Note: AN, Aspergillus nidulans; BC, Botrytis cinerea; BG, Blumeria graminis; CG, Colletotrichum graminicola; FO, Fusarium oxysporum; LM, Leptosphaeria maculans; NC, Neurospora crassa; PL Pyrenochaeta lycopersici; PTR, Pyrenophora tritici repentis; SN, Stagonospora nodorum

## Sheet: Table S4
Table S4. Identification results of Heterokaryon Incompatibility proteins related domains in P. Lycopersici (highlighted) and comparison with other fungal genomes.
	AN	BC	BG	CG	FO	LM	NC	PL	PTR	SN
Heterokaryon incompatibility protein (HET)	7	64	1	51	74	38	61	284	57	98
NB-ARC domain	8	6	0	1	6	0	1	42	6	1
NACHT domain	4	9	0	10	41	4	7	53	3	6
Ankyrin repeats (many copies)	32	28	9	34	61	12	18	67	24	24
Tetratricopeptide repeat	24	17	7	9	20	4	12	76	21	9
TOTAL	75	124	17	105	202	58	99	522	111	138
Note: AN, Aspergillus nidulans; BC, Botrytis cinerea; BG, Blumeria graminis; CG, Colletotrichum graminicola; FO, Fusarium oxysporum; LM, Leptosphaeria maculans; NC, Neurospora crassa; PL Pyrenochaeta lycopersici; PTR, Pyrenophora tritici repentis; SN, Stagonospora nodorum.

## Sheet: Table S5
Table S5. Results of CAZyme domains identification comparison between P. Lycopersici (highlighted) and other fungal genomes
	AN	BC	BG	CG	FO	LM	NC	PL	PTR	SN
CBM	81	72	18	97	126	65	66	51	58	67
CE	121	121	34	139	202	113	71	149	127	145
GH	288	260	76	326	401	241	208	272	270	297
GT	102	106	64	114	137	104	95	83	112	100
PL	21	11	11	15	25	19	4	20	10	10
TOTAL	613	570	203	691	891	542	444	575	577	619
Note: AN, Aspergillus nidulans; BC, Botrytis cinerea; BG, Blumeria graminis; CG, Colletotrichum graminicola; FO, Fusarium oxysporum; LM, Leptosphaeria maculans; NC, Neurospora crassa; PL Pyrenochaeta lycopersici; PTR, Pyrenophora tritici repentis; SN, Stagonospora nodorum

## Sheet: Table S6
Table S6. Carbohydrate-degrading enzymes in P. lycopersici (highlighted) and other Ascomycetes
	A nidulans	B cinerea	B graminis	C graminicola	F oxysporum	L maculans	N crassa	P lycopersici	P tritici repentis	S nodorum
CBM1	6	18	0	21	14	6	21	5	11	10
CBM6	2	0	1	2	3	1	1	0	2	1
CBM9	0	0	0	0	1	0	0	0	0	0
CBM12	0	0	0	0	4	0	0	0	0	0
CBM13	0	4	1	4	3	1	4	3	1	4
CBM14	1	0	0	0	0	0	0	0	0	0
CBM16	0	0	0	0	6	1	0	1	0	2
CBM18	15	17	8	24	31	29	8	21	18	27
CBM19	0	0	0	0	1	3	0	1	3	1
CBM20	5	4	0	5	2	4	3	3	3	3
CBM21	1	1	4	1	10	1	2	0	1	1
CBM22	1	0	0	0	6	0	0	0	0	1
CBM23	0	0	0	0	0	0	0	0	1	1
CBM24	1	11	0	7	2	0	6	0	0	0
CBM27	1	0	0	0	0	0	0	0	0	0
CBM28	0	0	0	0	1	0	0	0	0	0
CBM32	0	4	1	1	4	2	1	1	2	2
CBM35	2	4	0	4	4	3	0	2	3	2
CBM37	1	1	0	0	0	1	0	0	1	1
CBM38	0	0	0	0	3	0	1	0	0	0
CBM40	0	0	0	1	0	0	0	0	0	0
CBM42	1	1	0	1	1	0	1	0	1	1
CBM43	3	1	1	2	0	2	1	2	2	1
CBM44	0	0	0	0	1	0	0	0	0	0
CBM46	1	1	0	0	0	1	0	0	1	1
CBM48	2	1	1	2	0	1	3	2	1	2
CBM50	36	3	1	20	21	8	13	7	6	4
CBM51	0	1	0	0	0	0	0	0	0	0
CBM52	0	0	0	0	0	0	1	0	0	0
CBM56	0	0	0	0	0	0	0	1	0	0
CBM57	0	0	0	0	1	0	0	0	0	0
CBM61	0	0	0	0	5	0	0	0	0	1
CBM63	1	0	0	2	2	1	0	2	1	1
CBM64	1	0	0	0	0	0	0	0	0	0
tot	81	72	18	97	126	65	66	51	58	67
CE1	26	24	9	29	48	30	21	53	37	42
CE2	2	2	0	1	1	1	1	2	1	1
CE3	7	3	2	8	8	3	6	1	5	5
CE4	10	6	4	15	11	12	5	12	13	14
CE5	4	12	2	13	13	8	3	6	10	11
CE7	2	1	0	1	1	0	0	1	1	0
CE8	3	5	0	3	9	3	1	3	2	6
CE9	1	2	0	1	1	2	1	3	2	2
CE10	56	55	14	57	99	43	27	54	47	56
CE12	3	4	1	5	5	4	2	7	4	4
CE14	2	1	1	1	1	1	1	3	1	1
CE15	0	0	0	1	0	2	1	4	1	1
CE16	5	6	1	4	5	4	2	0	3	2
tot	121	121	34	139	202	113	71	149	127	145
dockerin	1	0	0	0	0	0	0	0	0	1
GH1	3	4	0	1	6	3	1	7	3	2
GH2	10	2	0	6	8	7	5	7	7	10
GH3	20	16	1	18	32	13	11	7	12	15
GH4	0	0	0	0	0	0	1	0	0	0
GH5	16	16	4	15	22	14	7	17	13	19
GH6	2	1	0	3	1	3	3	7	3	4
GH7	3	3	0	6	3	3	5	2	3	5
GH8	0	0	1	0	0	0	0	0	0	0
GH9	0	0	0	0	0	0	1	0	0	0
GH10	3	2	0	9	5	3	4	9	4	8
GH11	2	2	0	6	3	2	2	1	3	7
GH12	1	3	0	6	4	3	2	1	2	3
GH13	12	9	4	13	12	7	11	12	7	7
GH15	2	3	1	3	3	3	2	2	2	5
GH16	14	23	9	22	28	17	15	18	16	16
GH17	5	5	7	5	6	6	4	4	7	6
GH18	18	10	9	19	30	10	12	9	11	12
GH20	2	1	1	3	4	2	1	2	3	3
GH22	0	0	0	0	0	1	0	1	0	0
GH23	1	3	1	0	1	0	0	0	0	0
GH24	1	0	0	0	1	0	0	0	0	0
GH25	3	1	0	0	0	0	1	0	1	0
GH26	3	2	0	1	0	1	1	2	0	0
GH27	3	4	0	3	3	3	0	1	4	2
GH28	10	21	0	7	15	7	2	7	6	5
GH29	0	0	0	2	2	1	0	1	0	0
GH30	0	0	0	2	3	2	2	2	2	2
GH31	10	5	1	6	8	8	5	9	9	10
GH32	2	3	0	3	15	2	2	2	3	4
GH33	1	1	0	2	1	0	0	2	0	2
GH35	3	4	0	5	6	4	2	2	4	4
GH36	3	0	0	1	2	1	0	0	2	1
GH37	1	2	1	2	2	2	2	5	2	2
GH38	1	1	1	2	1	1	1	0	1	1
GH39	1	0	0	0	1	1	0	1	0	1
GH43	19	6	0	18	30	11	7	12	16	14
GH45	0	2	0	2	1	2	1	4	3	2
GH47	7	10	4	11	9	8	8	6	12	9
GH49	0	0	0	0	1	0	0	0	0	0
GH51	3	2	0	2	3	3	1	1	2	2
GH53	1	2	0	2	2	1	1	0	1	1
GH54	1	1	0	1	1	0	1	0	1	1
GH55	7	4	1	4	2	3	6	10	4	3
GH61	11	10	2	32	17	22	16	25	27	30
GH62	2	1	0	2	1	1	0	1	2	3
GH63	2	1	2	1	1	2	2	3	3	2
GH64	0	2	0	1	4	1	3	2	1	1
GH65	1	2	0	1	1	2	0	1	2	1
GH67	1	0	0	1	2	1	1	0	1	1
GH71	5	8	0	5	2	1	6	2	0	1
GH72	5	6	4	6	3	6	5	7	6	7
GH73	0	0	0	0	1	0	0	0	0	0
GH74	8	2	3	7	6	3	6	1	4	5
GH75	2	0	0	1	2	0	1	0	0	1
GH76	7	10	8	9	12	6	10	10	7	7
GH78	9	7	1	4	16	1	1	7	4	4
GH79	1	2	0	4	6	1	2	3	3	2
GH81	1	1	1	2	1	2	1	0	2	1
GH85	0	0	0	0	0	1	0	0	1	1
GH88	2	1	0	1	3	1	0	0	1	1
GH89	0	2	0	0	0	0	0	0	0	0
GH92	5	5	2	4	0	6	2	4	5	8
GH93	2	1	1	3	5	3	3	1	2	3
GH94	0	0	0	0	0	0	1	0	1	1
GH95	4	3	0	1	4	2	0	0	3	2
GH99	0	0	1	1	0	1	0	0	1	1
GH105	4	2	0	5	3	3	2	8	3	2
GH106	0	1	0	1	2	0	0	0	0	0
GH108	0	0	0	0	0	0	1	0	0	0
GH109	15	6	0	12	17	6	4	11	10	12
GH114	2	1	1	1	3	2	1	1	2	1
GH115	1	2	0	3	1	2	2	3	2	2
GH117	0	1	0	0	0	0	0	0	0	0
GH121	0	0	0	0	1	0	1	0	0	0
GH125	1	4	2	3	4	3	3	4	3	4
GH127	1	1	0	1	2	1	0	4	0	1
GH128	2	4	2	3	4	3	4	1	5	4
tot	288	260	76	326	401	241	208	272	270	297
GT1	9	12	2	12	18	5	4	5	5	7
GT2	11	18	11	17	19	15	14	14	18	12
GT3	1	1	1	1	1	1	1	0	1	1
GT4	6	5	4	5	9	5	6	6	6	5
GT5	2	1	0	3	0	0	2	0	0	0
GT8	5	6	2	5	12	8	2	5	6	6
GT10	0	0	0	0	0	0	0	0	1	0
GT15	3	3	2	4	7	3	5	2	3	3
GT17	0	2	0	2	1	0	2	0	0	0
GT20	4	3	3	3	3	3	3	5	3	3
GT21	2	1	1	2	2	1	2	0	2	1
GT22	5	4	4	5	6	4	4	6	4	4
GT23	0	0	0	0	0	1	0	1	0	1
GT24	1	1	1	1	1	1	1	1	1	1
GT25	4	2	0	2	1	2	2	3	3	4
GT26	0	1	0	0	2	0	0	0	0	0
GT28	1	1	1	1	1	0	2	0	1	1
GT31	5	3	2	3	2	5	2	5	3	5
GT32	8	6	4	6	6	6	4	4	8	6
GT33	1	1	1	1	1	1	1	0	1	1
GT34	3	2	2	2	7	11	3	6	10	10
GT35	1	0	1	1	1	1	1	0	1	1
GT39	3	3	3	3	3	3	4	4	3	3
GT41	1	0	1	1	1	0	1	0	0	0
GT48	1	1	1	1	1	1	1	0	1	1
GT50	2	1	1	2	2	1	2	0	1	1
GT54	3	0	0	0	1	1	0	1	1	1
GT55	0	0	0	0	0	1	1	0	1	1
GT57	2	1	3	3	3	3	3	4	3	3
GT58	1	0	1	1	1	1	1	0	1	1
GT59	1	1	1	1	1	1	1	1	1	1
GT62	3	3	3	3	3	3	3	0	3	2
GT64	0	0	0	0	2	0	0	0	0	0
GT65	0	1	0	0	0	0	1	0	0	0
GT66	1	1	1	1	1	1	1	1	1	1
GT68	0	3	2	2	0	0	0	0	0	0
GT69	3	4	1	4	4	2	2	3	4	3
GT71	2	5	0	4	3	2	1	2	1	1
GT76	1	1	1	1	1	1	1	0	1	1
GT77	0	0	0	0	0	1	1	0	0	0
GT83	2	2	0	5	4	3	4	1	6	4
GT87	0	0	0	0	0	1	0	0	0	0
GT90	4	5	3	6	6	5	6	3	7	4
GT92	0	1	0	0	0	0	0	0	0	0
tot	102	106	64	114	137	104	95	83	112	100
PL1	8	7	0	7	11	8	1	3	3	4
PL3	5	2	0	4	7	7	1	13	3	2
PL4	4	0	0	3	3	4	1	1	4	4
PL7	0	1	0	0	0	0	0	0	0	0
PL9	1	0	0	1	2	0	0	1	0	0
PL11	1	0	0	0	1	0	0	2	0	0
PL20	2	0	0	0	0	0	1	0	0	0
PL22	0	1	0	0	1	0	0	0	0	0
tot	21	11	0	15	25	19	4	20	10	10
TOTALE	613	570	192	691	891	543	444	575	577	619
Note: GH: Glycoside Hydrolases, GT: Glycosyltransferases, PL: Polysarride Lyases, CE: Carbohydrate Esterases, CMB: Carbohydrate Binding Modules.
