# Supplementary material for: De novo genome assembly of the soil-borne fungus and tomato pathogen Pyrenochaeta lycopersici
Source: BMC Genomics. 2014 Apr 27;15:313. doi: 10.1186/1471-2164-15-313 (PMC4234444; doi:10.1186/1471-2164-15-313)
Supplement: Additional file 3 — Genome annotation. This XLS document contains the annotation of P. lycopersici genome. [file 1471-2164-15-313-S3.xls]

## Sheet: Sheet1
Transcript_Name	Coordinates	Locus	Orphan	Expressed	NR_hit	GO	Pfam	CAZyme	PHI-base
Plyc_v1_00000001	Contig1:1713-2000	XLOC_000001	ORPHAN	-	-	-	-	-	-
Plyc_v1_00000002	Contig1:624-894	XLOC_000002	ORPHAN	Expressed	-	-	-	-	-
Plyc_v1_00000003	Contig100:25-363	XLOC_000003	-	-	-	-	-	-	-
Plyc_v1_00000004	Contig100:547-1628	XLOC_000004	ORPHAN	Expressed	-	-	-	-	-
Plyc_v1_00000005	Contig1000:1109-2260	XLOC_000005	ORPHAN	-	-	-	-	-	-
Plyc_v1_00000006	Contig1001:2645-3973	XLOC_000006	-	-	gi|189211980|ref|XP_001942317.1| HST3 protein [Pyrenophora tritici-repentis Pt-1C-BFP] >gi|187979516|gb|EDU46142.1| HST3 protein [Pyrenophora tritici-repentis Pt-1C-BFP] (eval=1.5324e-36; aligned=237bp[19.51%])	sir2 family histone deacetylase (GO:0000166, F, nucleotide binding)	Sir2 family (start=59 stop=252; global eval=1.4e-17; domain I-eval=2.3e-17)	-	-
Plyc_v1_00000007	Contig1001:41-481	XLOC_000007	ORPHAN	-	-	-	-	-	-
Plyc_v1_00000008	Contig1003:99-491	XLOC_000008	ORPHAN	-	-	-	-	-	-
Plyc_v1_00000009	Contig1004:96-252	XLOC_000009	ORPHAN	-	-	-	-	-	-
Plyc_v1_00000010	Contig1005:97-471	XLOC_000010	ORPHAN	-	-	-	-	-	-
Plyc_v1_00000011	Contig1006:66-484	XLOC_000011	ORPHAN	Expressed	gi|7981425|emb|CAB91877.1| polyprotein [Phaeosphaeria nodorum] (eval=9.97753e-50; aligned=139bp[33.17%])	-	-	-	-
Plyc_v1_00000012	Contig1008:10-1681	XLOC_000012	ORPHAN	Expressed	gi|255952148|ref|XP_002566840.1| Pc24g01940 [Penicillium chrysogenum Wisconsin 54-1255] >gi|211904462|emb|CAP87102.1| Pc24g01940 [Penicillium chrysogenum Wisconsin 54-1255] (eval=5.02862e-84; aligned=455bp[34.08%])	-	-	-	-
Plyc_v1_00000013	Contig1008:432-1910	XLOC_000012	ORPHAN	Expressed	gi|255952148|ref|XP_002566840.1| Pc24g01940 [Penicillium chrysogenum Wisconsin 54-1255] >gi|211904462|emb|CAP87102.1| Pc24g01940 [Penicillium chrysogenum Wisconsin 54-1255] (eval=9.65019e-47; aligned=143bp[9.67%])	-	-	-	-
Plyc_v1_00000014	Contig1009:144-515	XLOC_000013	-	-	-	-	-	-	-
Plyc_v1_00000015	Contig1011:509-734	XLOC_000014	ORPHAN	-	-	-	-	-	-
Plyc_v1_00000017	Contig1011:2156-4410	XLOC_000015	-	Expressed	gi|255940804|ref|XP_002561171.1| Pc16g08520 [Penicillium chrysogenum Wisconsin 54-1255] >gi|211585794|emb|CAP93522.1| Pc16g08520 [Penicillium chrysogenum Wisconsin 54-1255] (eval=4.35871e-41; aligned=186bp[10.78%])	-	-	-	-
Plyc_v1_00000018	Contig1011:2156-6189	XLOC_000015	ORPHAN	Expressed	gi|255940804|ref|XP_002561171.1| Pc16g08520 [Penicillium chrysogenum Wisconsin 54-1255] >gi|211585794|emb|CAP93522.1| Pc16g08520 [Penicillium chrysogenum Wisconsin 54-1255] (eval=3.73972e-54; aligned=223bp[7.69%])	-	-	-	-
Plyc_v1_00000016	Contig1011:2660-5783	XLOC_000015	-	Expressed	gi|255940804|ref|XP_002561171.1| Pc16g08520 [Penicillium chrysogenum Wisconsin 54-1255] >gi|211585794|emb|CAP93522.1| Pc16g08520 [Penicillium chrysogenum Wisconsin 54-1255] (eval=3.34354e-41; aligned=186bp[13.19%])	-	-	-	-
Plyc_v1_00000019	Contig1011:3724-4410	XLOC_000015	ORPHAN	Expressed	gi|258572248|ref|XP_002544886.1| predicted protein [Uncinocarpus reesii 1704] >gi|237905156|gb|EEP79557.1| predicted protein [Uncinocarpus reesii 1704] (eval=3.48036e-23; aligned=198bp[28.82%])	-	-	-	-
Plyc_v1_00000020	Contig1011:3915-4410	XLOC_000016	ORPHAN	Expressed	gi|258572248|ref|XP_002544886.1| predicted protein [Uncinocarpus reesii 1704] >gi|237905156|gb|EEP79557.1| predicted protein [Uncinocarpus reesii 1704] (eval=1.22306e-15; aligned=97bp[21.85%])	-	-	-	-
Plyc_v1_00000021	Contig1011:1568-2004	XLOC_000017	ORPHAN	Expressed	-	-	-	-	-
Plyc_v1_00000022	Contig1011:6363-6843	XLOC_000018	ORPHAN	Expressed	-	-	-	-	-
Plyc_v1_00000023	Contig1012:81-449	XLOC_000019	-	-	gi|21262159|emb|CAD32689.1| putative transposase [Phaeosphaeria nodorum] (eval=4.80509e-36; aligned=122bp[33.06%])	hypothetical protein PTT_08259 (GO:0003676, F, nucleic acid binding)	DDE superfamily endonuclease (start=1 stop=60; global eval=2.5e-08; domain I-eval=2.9e-08)	-	-
Plyc_v1_00000024	Contig1014:233-442	XLOC_000020	ORPHAN	-	-	-	-	-	-
Plyc_v1_00000025	Contig1015:565-880	XLOC_000021	ORPHAN	-	-	-	-	-	-
Plyc_v1_00000026	Contig1015:1554-3060	XLOC_000022	ORPHAN	-	-	-	-	-	-
Plyc_v1_00000027	Contig1015:3390-4516	XLOC_000023	ORPHAN	-	-	-	-	-	-
Plyc_v1_00000028	Contig1016:676-879	XLOC_000024	ORPHAN	-	-	-	-	-	-
Plyc_v1_00000029	Contig1016:4957-6158	XLOC_000025	ORPHAN	-	-	-	-	-	-
Plyc_v1_00000030	Contig1018:380-577	XLOC_000026	ORPHAN	-	-	-	-	-	-
Plyc_v1_00000031	Contig1018:2815-5223	XLOC_000027	ORPHAN	Expressed	gi|310794706|gb|EFQ30167.1| heterokaryon incompatibility protein [Glomerella graminicola M1.001] (eval=5.35645e-74; aligned=639bp[28.68%])	-	-	-	-
Plyc_v1_00000032	Contig1018:3762-5242	XLOC_000027	ORPHAN	Expressed	gi|310794706|gb|EFQ30167.1| heterokaryon incompatibility protein [Glomerella graminicola M1.001] (eval=5.54923e-54; aligned=383bp[28.2%])	-	-	-	-
Plyc_v1_00000033	Contig1019:1528-1929	XLOC_000028	ORPHAN	-	-	-	-	-	-
Plyc_v1_00000034	Contig102:1582-2634	XLOC_000029	ORPHAN	-	gi|238487968|ref|XP_002375222.1| alpha/beta superfamily hydrolase, putative [Aspergillus flavus NRRL3357] >gi|220700101|gb|EED56440.1| alpha/beta superfamily hydrolase, putative [Aspergillus flavus NRRL3357] (eval=5.3983e-141; aligned=347bp[32.95%])	-	-	-	-
Plyc_v1_00000036	Contig1020:14-362	XLOC_000030	ORPHAN	Expressed	gi|380493820|emb|CCF33605.1| tannase [Colletotrichum higginsianum] (eval=7.65704e-18; aligned=74bp[28.03%])	-	-	-	-
Plyc_v1_00000035	Contig1020:79-1201	XLOC_000030	ORPHAN	Expressed	gi|322706219|gb|EFY97800.1| feruloyl esterase, putative [Metarhizium anisopliae ARSEF 23] (eval=4.20026e-84; aligned=318bp[32.02%])	-	-	-	-
Plyc_v1_00000037	Contig1021:1004-1215	XLOC_000031	ORPHAN	Expressed	-	-	-	-	-
Plyc_v1_00000038	Contig1021:1882-2057	XLOC_000032	ORPHAN	-	-	-	-	-	-
Plyc_v1_00000039	Contig1023:2199-2513	XLOC_000033	ORPHAN	-	-	-	-	-	-
Plyc_v1_00000040	Contig1023:3861-4072	XLOC_000034	ORPHAN	-	-	-	-	-	-
Plyc_v1_00000041	Contig1023:5850-6114	XLOC_000035	ORPHAN	-	-	-	-	-	-
Plyc_v1_00000042	Contig1023:5878-6203	XLOC_000035	ORPHAN	Expressed	-	-	-	-	-
Plyc_v1_00000043	Contig1025:19-1053	XLOC_000036	ORPHAN	-	gi|189201599|ref|XP_001937136.1| phenolpthiocerol synthesis polyketide synthase ppsA [Pyrenophora tritici-repentis Pt-1C-BFP] >gi|187984235|gb|EDU49723.1| phenolpthiocerol synthesis polyketide synthase ppsA [Pyrenophora tritici-repentis Pt-1C-BFP] (eval=2.99118e-120; aligned=345bp[33.33%])	-	-	-	lcl|201_phi_base_3_2_protein.fas (eval=1.42064e-23)
Plyc_v1_00000044	Contig1025:1338-1719	XLOC_000037	ORPHAN	-	gi|189201599|ref|XP_001937136.1| phenolpthiocerol synthesis polyketide synthase ppsA [Pyrenophora tritici-repentis Pt-1C-BFP] >gi|187984235|gb|EDU49723.1| phenolpthiocerol synthesis polyketide synthase ppsA [Pyrenophora tritici-repentis Pt-1C-BFP] (eval=5.94125e-55; aligned=127bp[33.25%])	-	-	-	lcl|265_phi_base_3_2_protein.fas (eval=5.34014e-11)
Plyc_v1_00000045	Contig1025:2213-2801	XLOC_000038	ORPHAN	Expressed	gi|189201599|ref|XP_001937136.1| phenolpthiocerol synthesis polyketide synthase ppsA [Pyrenophora tritici-repentis Pt-1C-BFP] >gi|187984235|gb|EDU49723.1| phenolpthiocerol synthesis polyketide synthase ppsA [Pyrenophora tritici-repentis Pt-1C-BFP] (eval=3.44024e-54; aligned=181bp[33.71%])	-	-	-	lcl|29_phi_base_3_2_protein.fas (eval=7.10609e-14)
Plyc_v1_00000046	Contig1025:2213-3010	XLOC_000038	ORPHAN	Expressed	gi|396486741|ref|XP_003842471.1| similar to polyketide synthase [Leptosphaeria maculans JN3] >gi|312219048|emb|CBX98992.1| similar to polyketide synthase [Leptosphaeria maculans JN3] (eval=1.18574e-106; aligned=265bp[33.21%])	-	-	-	lcl|29_phi_base_3_2_protein.fas (eval=2.33107e-36)
Plyc_v1_00000047	Contig1025:3187-3626	XLOC_000039	ORPHAN	Expressed	gi|396486741|ref|XP_003842471.1| similar to polyketide synthase [Leptosphaeria maculans JN3] >gi|312219048|emb|CBX98992.1| similar to polyketide synthase [Leptosphaeria maculans JN3] (eval=4.39869e-42; aligned=142bp[36.98%])	polyketide synthase (GO:0008152, P, metabolic process; GO:0016740, F, transferase activity)	-	-	lcl|29_phi_base_3_2_protein.fas (eval=2.68896e-18)
Plyc_v1_00000050	Contig1025:3216-3984	XLOC_000039	ORPHAN	Expressed	gi|189201599|ref|XP_001937136.1| phenolpthiocerol synthesis polyketide synthase ppsA [Pyrenophora tritici-repentis Pt-1C-BFP] >gi|187984235|gb|EDU49723.1| phenolpthiocerol synthesis polyketide synthase ppsA [Pyrenophora tritici-repentis Pt-1C-BFP] (eval=2.76604e-50; aligned=91bp[11.83%])	-	-	-	lcl|29_phi_base_3_2_protein.fas (eval=7.54533e-26)
Plyc_v1_00000048	Contig1025:4319-5980	XLOC_000040	ORPHAN	-	gi|189201599|ref|XP_001937136.1| phenolpthiocerol synthesis polyketide synthase ppsA [Pyrenophora tritici-repentis Pt-1C-BFP] >gi|187984235|gb|EDU49723.1| phenolpthiocerol synthesis polyketide synthase ppsA [Pyrenophora tritici-repentis Pt-1C-BFP] (eval=0.0; aligned=528bp[33.12%])	polyketide synthase (GO:0003824, F, catalytic activity; GO:0008152, P, metabolic process)	-	-	lcl|29_phi_base_3_2_protein.fas (eval=6.69736e-127)
Plyc_v1_00000051	Contig1025:6203-6853	XLOC_000041	ORPHAN	Expressed	-	-	-	-	-
Plyc_v1_00000052	Contig1025:7708-9250	XLOC_000042	ORPHAN	Expressed	gi|189201597|ref|XP_001937135.1| sterigmatocystin 8-O-methyltransferase precursor [Pyrenophora tritici-repentis Pt-1C-BFP] >gi|187984234|gb|EDU49722.1| sterigmatocystin 8-O-methyltransferase precursor [Pyrenophora tritici-repentis Pt-1C-BFP] (eval=2.48521e-105; aligned=328bp[22.83%])	sterigmatocystin 8-o-methyltransferase precursor (GO:0016740, F, transferase activity)	-	-	lcl|903_phi_base_3_2_protein.fas (eval=2.75151e-23)
Plyc_v1_00000053	Contig1025:7708-9250	XLOC_000042	ORPHAN	Expressed	gi|189201597|ref|XP_001937135.1| sterigmatocystin 8-O-methyltransferase precursor [Pyrenophora tritici-repentis Pt-1C-BFP] >gi|187984234|gb|EDU49722.1| sterigmatocystin 8-O-methyltransferase precursor [Pyrenophora tritici-repentis Pt-1C-BFP] (eval=1.79114e-105; aligned=244bp[17.71%])	sterigmatocystin 8-o-methyltransferase precursor (GO:0016740, F, transferase activity)	-	-	lcl|903_phi_base_3_2_protein.fas (eval=6.46666e-22)
Plyc_v1_00000049	Contig1025:7834-9230	XLOC_000042	ORPHAN	Expressed	gi|189201597|ref|XP_001937135.1| sterigmatocystin 8-O-methyltransferase precursor [Pyrenophora tritici-repentis Pt-1C-BFP] >gi|187984234|gb|EDU49722.1| sterigmatocystin 8-O-methyltransferase precursor [Pyrenophora tritici-repentis Pt-1C-BFP] (eval=5.42941e-100; aligned=242bp[24.59%])	sterigmatocystin 8-o-methyltransferase precursor (GO:0016740, F, transferase activity)	-	-	lcl|903_phi_base_3_2_protein.fas (eval=9.58897e-22)
Plyc_v1_00000054	Contig1026:56-478	XLOC_000043	ORPHAN	-	-	-	-	-	-
Plyc_v1_00000055	Contig1026:92-706	XLOC_000044	ORPHAN	Expressed	-	-	-	-	-
Plyc_v1_00000056	Contig1027:129-300	XLOC_000045	ORPHAN	-	-	-	-	-	-
Plyc_v1_00000057	Contig1029:1129-2414	XLOC_000046	-	-	-	-	-	-	-
Plyc_v1_00000058	Contig103:24-366	XLOC_000047	ORPHAN	-	-	-	-	-	-
Plyc_v1_00000059	Contig1031:3561-3958	XLOC_000048	ORPHAN	-	-	-	-	-	-
Plyc_v1_00000061	Contig1032:12-489	XLOC_000049	ORPHAN	Expressed	-	-	-	-	-
Plyc_v1_00000060	Contig1032:205-451	XLOC_000049	ORPHAN	-	-	-	-	-	-
Plyc_v1_00000062	Contig1033:1707-3855	XLOC_000050	-	Expressed	gi|189191992|ref|XP_001932335.1| spherulin-1B precursor [Pyrenophora tritici-repentis Pt-1C-BFP] >gi|187973941|gb|EDU41440.1| spherulin-1B precursor [Pyrenophora tritici-repentis Pt-1C-BFP] (eval=4.68427e-29; aligned=99bp[7.35%])	-	-	-	-
Plyc_v1_00000064	Contig1035:1-1755	XLOC_000051	ORPHAN	Expressed	gi|396459205|ref|XP_003834215.1| similar to delta-9 fatty acid desaturase [Leptosphaeria maculans JN3] >gi|312210764|emb|CBX90850.1| similar to delta-9 fatty acid desaturase [Leptosphaeria maculans JN3] (eval=2.93282e-73; aligned=128bp[7.52%])	acyl- desaturase (GO:0006629, P, lipid metabolic process; GO:0008152, P, metabolic process)	-	-	-
Plyc_v1_00000063	Contig1035:1209-2622	XLOC_000051	-	Expressed	gi|396459205|ref|XP_003834215.1| similar to delta-9 fatty acid desaturase [Leptosphaeria maculans JN3] >gi|312210764|emb|CBX90850.1| similar to delta-9 fatty acid desaturase [Leptosphaeria maculans JN3] (eval=0.0; aligned=448bp[32.89%])	acyl- desaturase (GO:0005488, F, binding; GO:0003824, F, catalytic activity; GO:0005783, C, endoplasmic reticulum; GO:0009058, P, biosynthetic process; GO:0006629, P, lipid metabolic process; GO:0005623, C, cell; GO:0008152, P, metabolic process)	Fatty acid desaturase (start=59 stop=260; global eval=8.9e-20; domain I-eval=1.8e-19)|Cytochrome b5-like Heme/Steroid binding domain (start=329 stop=403; global eval=5.1e-15; domain I-eval=1.1e-14)	-	-
Plyc_v1_00000065	Contig1035:23-2740	XLOC_000052	-	Expressed	gi|396459205|ref|XP_003834215.1| similar to delta-9 fatty acid desaturase [Leptosphaeria maculans JN3] >gi|312210764|emb|CBX90850.1| similar to delta-9 fatty acid desaturase [Leptosphaeria maculans JN3] (eval=0.0; aligned=416bp[16.16%])	acyl- desaturase (GO:0005488, F, binding; GO:0003824, F, catalytic activity; GO:0005783, C, endoplasmic reticulum; GO:0009058, P, biosynthetic process; GO:0006629, P, lipid metabolic process; GO:0005623, C, cell; GO:0008152, P, metabolic process)	Fatty acid desaturase (start=143 stop=344; global eval=1.6e-19; domain I-eval=2.6e-19)|Cytochrome b5-like Heme/Steroid binding domain (start=413 stop=487; global eval=6.8e-15; domain I-eval=1.4e-14)	-	-
Plyc_v1_00000066	Contig1036:843-1609	XLOC_000053	ORPHAN	Expressed	gi|170116718|ref|XP_001889549.1| predicted protein [Laccaria bicolor S238N-H82] >gi|164635551|gb|EDQ99857.1| predicted protein [Laccaria bicolor S238N-H82] (eval=1.58301e-20; aligned=140bp[25.5%])	-	-	-	-
Plyc_v1_00000067	Contig1036:27-546	XLOC_000054	ORPHAN	Expressed	-	-	-	-	-
Plyc_v1_00000068	Contig1037:3023-3235	XLOC_000055	ORPHAN	-	-	-	-	-	-
Plyc_v1_00000069	Contig1038:264-489	XLOC_000056	ORPHAN	-	-	-	-	-	-
Plyc_v1_00000070	Contig1039:4464-4664	XLOC_000057	ORPHAN	-	-	-	-	-	-
Plyc_v1_00000071	Contig1039:6346-6530	XLOC_000058	ORPHAN	-	-	-	-	-	-
Plyc_v1_00000073	Contig1042:1590-2529	XLOC_000059	ORPHAN	Expressed	-	-	-	-	-
Plyc_v1_00000074	Contig1042:1590-2698	XLOC_000059	ORPHAN	Expressed	-	-	-	-	-
Plyc_v1_00000075	Contig1042:1876-2529	XLOC_000059	ORPHAN	Expressed	-	-	-	-	-
Plyc_v1_00000072	Contig1042:3764-4890	XLOC_000060	ORPHAN	-	gi|189207611|ref|XP_001940139.1| predicted protein [Pyrenophora tritici-repentis Pt-1C-BFP] >gi|187976232|gb|EDU42858.1| predicted protein [Pyrenophora tritici-repentis Pt-1C-BFP] (eval=7.78637e-26; aligned=188bp[17.41%])	-	-	-	-
Plyc_v1_00000076	Contig1043:70-853	XLOC_000061	ORPHAN	Expressed	-	-	-	-	-
Plyc_v1_00000077	Contig1044:2084-2333	XLOC_000062	ORPHAN	-	-	-	-	-	-
Plyc_v1_00000078	Contig1045:136-820	XLOC_000063	ORPHAN	-	-	-	-	-	-
Plyc_v1_00000079	Contig1046:19-380	XLOC_000064	ORPHAN	-	-	-	-	-	-
Plyc_v1_00000080	Contig1046:513-671	XLOC_000065	ORPHAN	Expressed	-	-	-	-	-
Plyc_v1_00000083	Contig1047:2865-5404	XLOC_000066	-	Expressed	gi|240280269|gb|EER43773.1| predicted protein [Ajellomyces capsulatus H143] (eval=3.76463e-44; aligned=185bp[7.63%])	-	-	-	-
Plyc_v1_00000084	Contig1047:3704-4188	XLOC_000066	-	Expressed	gi|240280269|gb|EER43773.1| predicted protein [Ajellomyces capsulatus H143] (eval=4.11416e-40; aligned=141bp[32.49%])	-	-	-	-
Plyc_v1_00000085	Contig1047:5508-7454	XLOC_000067	-	Expressed	gi|255931029|ref|XP_002557071.1| Pc12g01760 [Penicillium chrysogenum Wisconsin 54-1255] >gi|211581690|emb|CAP79803.1| Pc12g01760 [Penicillium chrysogenum Wisconsin 54-1255] (eval=3.19677e-29; aligned=85bp[4.37%])	-	HD domain (start=2 stop=50; global eval=7.9e-08; domain I-eval=9.5e-08)	-	-
Plyc_v1_00000081	Contig1047:5530-5740	XLOC_000067	ORPHAN	Expressed	-	hypothetical protein AOL_s00007g262 (GO:0016787, F, hydrolase activity; GO:0005488, F, binding)	-	-	-
Plyc_v1_00000086	Contig1047:5538-6544	XLOC_000067	-	Expressed	gi|255931029|ref|XP_002557071.1| Pc12g01760 [Penicillium chrysogenum Wisconsin 54-1255] >gi|211581690|emb|CAP79803.1| Pc12g01760 [Penicillium chrysogenum Wisconsin 54-1255] (eval=1.83722e-32; aligned=85bp[9.43%])	-	HD domain (start=2 stop=51; global eval=5.3e-08; domain I-eval=6.1e-08)	-	-
Plyc_v1_00000087	Contig1047:2865-5413	XLOC_000068	-	Expressed	gi|240280269|gb|EER43773.1| predicted protein [Ajellomyces capsulatus H143] (eval=2.9492e-44; aligned=189bp[7.61%])	-	-	-	-
Plyc_v1_00000088	Contig1047:7989-9559	XLOC_000069	ORPHAN	Expressed	gi|325194416|emb|CCA28279.1| putative transposase [Albugo laibachii Nc14] (eval=1.41931e-127; aligned=299bp[19.03%])	transposase (GO:0003676, F, nucleic acid binding)	-	-	-
Plyc_v1_00000082	Contig1047:8098-9266	XLOC_000069	ORPHAN	Expressed	gi|325194416|emb|CCA28279.1| putative transposase [Albugo laibachii Nc14] (eval=6.23212e-106; aligned=264bp[27.76%])	transposase (GO:0003676, F, nucleic acid binding)	-	-	-
Plyc_v1_00000089	Contig1047:42-540	XLOC_000070	ORPHAN	Expressed	-	-	-	-	-
Plyc_v1_00000090	Contig1047:1702-2568	XLOC_000071	-	Expressed	gi|154284211|ref|XP_001542901.1| predicted protein [Ajellomyces capsulatus NAm1] >gi|150411081|gb|EDN06469.1| predicted protein [Ajellomyces capsulatus NAm1] (eval=3.60714e-30; aligned=213bp[24.57%])	-	-	-	-
Plyc_v1_00000091	Contig1048:3684-4562	XLOC_000072	-	Expressed	gi|361126232|gb|EHK98244.1| putative C2 domain-containing protein C31G5.15 [Glarea lozoyensis 74030] (eval=1.38382e-105; aligned=263bp[32.23%])	phosphatidylserine decarboxylase (GO:0003824, F, catalytic activity; GO:0009058, P, biosynthetic process; GO:0006629, P, lipid metabolic process; GO:0006519, N, )	Phosphatidylserine decarboxylase (start=88 stop=261; global eval=6.9e-43; domain I-eval=8.3e-43)	-	-
Plyc_v1_00000092	Contig1048:201-921	XLOC_000073	ORPHAN	Expressed	gi|396461683|ref|XP_003835453.1| similar to maltose O-acetyltransferase [Leptosphaeria maculans JN3] >gi|312212004|emb|CBX92088.1| similar to maltose O-acetyltransferase [Leptosphaeria maculans JN3] (eval=1.93776e-69; aligned=200bp[32.36%])	maltose o-acetyltransferase (GO:0016740, F, transferase activity)	-	-	-
Plyc_v1_00000093	Contig1048:201-979	XLOC_000073	ORPHAN	Expressed	gi|396461683|ref|XP_003835453.1| similar to maltose O-acetyltransferase [Leptosphaeria maculans JN3] >gi|312212004|emb|CBX92088.1| similar to maltose O-acetyltransferase [Leptosphaeria maculans JN3] (eval=4.38178e-59; aligned=173bp[23.86%])	maltose o-acetyltransferase (GO:0016740, F, transferase activity)	-	-	-
Plyc_v1_00000095	Contig1049:1179-2677	XLOC_000074	ORPHAN	Expressed	gi|354801852|gb|AER39692.1| transposase [Verticillium dahliae] (eval=1.29347e-109; aligned=153bp[10.21%])	transposase (GO:0003676, F, nucleic acid binding)	-	-	-
Plyc_v1_00000094	Contig1049:385-2124	XLOC_000074	ORPHAN	Expressed	gi|242794580|ref|XP_002482404.1| pogo transposable element, putative [Talaromyces stipitatus ATCC 10500] >gi|218718992|gb|EED18412.1| pogo transposable element, putative [Talaromyces stipitatus ATCC 10500] (eval=3.84187e-28; aligned=169bp[22.9%])	-	-	-	-
Plyc_v1_00000096	Contig105:250-442	XLOC_000075	ORPHAN	-	-	-	-	-	-
Plyc_v1_00000097	Contig1050:2289-2546	XLOC_000076	ORPHAN	-	-	-	-	-	-
Plyc_v1_00000099	Contig1052:1958-3096	XLOC_000077	ORPHAN	Expressed	gi|189211581|ref|XP_001942120.1| HMG box protein [Pyrenophora tritici-repentis Pt-1C-BFP] >gi|187979319|gb|EDU45945.1| HMG box protein [Pyrenophora tritici-repentis Pt-1C-BFP] (eval=4.1937e-64; aligned=137bp[12.67%])	-	-	-	-
Plyc_v1_00000098	Contig1052:4836-7910	XLOC_000078	ORPHAN	Expressed	gi|396458692|ref|XP_003833959.1| similar to putative non-ribosomal peptide synthase [Leptosphaeria maculans JN3] >gi|312210507|emb|CBX90594.1| similar to putative non-ribosomal peptide synthase [Leptosphaeria maculans JN3] (eval=0.0; aligned=966bp[33.13%])	non-ribosomal peptide synthase (GO:0003824, F, catalytic activity; GO:0009058, P, biosynthetic process)	-	-	-
Plyc_v1_00000100	Contig1052:4896-7910	XLOC_000078	ORPHAN	Expressed	gi|396458692|ref|XP_003833959.1| similar to putative non-ribosomal peptide synthase [Leptosphaeria maculans JN3] >gi|312210507|emb|CBX90594.1| similar to putative non-ribosomal peptide synthase [Leptosphaeria maculans JN3] (eval=0.0; aligned=946bp[32.54%])	non-ribosomal peptide synthase (GO:0003824, F, catalytic activity; GO:0009058, P, biosynthetic process)	-	-	-
Plyc_v1_00000101	Contig1052:11066-11773	XLOC_000079	ORPHAN	Expressed	gi|83776071|dbj|BAE66190.1| unnamed protein product [Aspergillus oryzae RIB40] (eval=1.21846e-35; aligned=132bp[20.21%])	sterigmatocystin biosynthesis peroxidase stcc (GO:0003824, F, catalytic activity; GO:0016209, F, antioxidant activity; GO:0006950, P, response to stress)	-	-	-
Plyc_v1_00000102	Contig1053:924-1712	XLOC_000080	ORPHAN	Expressed	gi|115399382|ref|XP_001215280.1| predicted protein [Aspergillus terreus NIH2624] >gi|114192163|gb|EAU33863.1| predicted protein [Aspergillus terreus NIH2624] (eval=1.57558e-08; aligned=256bp[35.85%])	-	-	-	-
Plyc_v1_00000106	Contig1054:1928-2746	XLOC_000081	-	Expressed	gi|317033408|ref|XP_001395701.2| reverse transcriptase [Aspergillus niger CBS 513.88] (eval=3.73646e-10; aligned=124bp[15.14%])	-	-	-	-
Plyc_v1_00000103	Contig1054:2003-2920	XLOC_000081	ORPHAN	Expressed	gi|317033408|ref|XP_001395701.2| reverse transcriptase [Aspergillus niger CBS 513.88] (eval=5.53913e-09; aligned=179bp[20.72%])	-	-	-	-
Plyc_v1_00000104	Contig1054:12-1386	XLOC_000082	ORPHAN	Expressed	gi|189198515|ref|XP_001935595.1| ankyrin repeat and SAM domain containing protein 6 [Pyrenophora tritici-repentis Pt-1C-BFP] >gi|187981543|gb|EDU48169.1| ankyrin repeat and SAM domain containing protein 6 [Pyrenophora tritici-repentis Pt-1C-BFP] (eval=0.0; aligned=455bp[33.09%])	ankyrin repeat and sam domain containing protein 6 (GO:0005515, F, protein binding)	-	-	-
Plyc_v1_00000107	Contig1054:3325-5763	XLOC_000083	ORPHAN	Expressed	gi|347441903|emb|CCD34824.1| similar to HET domain protein [Botryotinia fuckeliana] (eval=2.36467e-168; aligned=650bp[27.27%])	-	-	-	-
Plyc_v1_00000105	Contig1054:3430-5727	XLOC_000083	ORPHAN	Expressed	gi|347441903|emb|CCD34824.1| similar to HET domain protein [Botryotinia fuckeliana] (eval=4.39271e-160; aligned=609bp[29.77%])	het domain protein (GO:0005515, F, protein binding)	-	-	-
Plyc_v1_00000109	Contig1056:1408-1677	XLOC_000084	ORPHAN	Expressed	-	-	-	-	-
Plyc_v1_00000108	Contig1056:1475-1804	XLOC_000084	ORPHAN	-	-	-	-	-	-
Plyc_v1_00000110	Contig1057:374-1485	XLOC_000085	-	Expressed	gi|317157856|ref|XP_003190891.1| kinesin light chain [Aspergillus oryzae RIB40] (eval=2.7108e-96; aligned=293bp[27.98%])	kinesin light chain (GO:0000166, F, nucleotide binding)	NB-ARC domain (start=3 stop=210; global eval=4e-09; domain I-eval=5.8e-09)	-	-
Plyc_v1_00000111	Contig1057:9-1485	XLOC_000085	-	Expressed	gi|317157856|ref|XP_003190891.1| kinesin light chain [Aspergillus oryzae RIB40] (eval=7.97297e-110; aligned=390bp[26.4%])	kinesin light chain 1 (GO:0000166, F, nucleotide binding)	NB-ARC domain (start=2 stop=209; global eval=6.3e-09; domain I-eval=9.3e-09)	-	-
Plyc_v1_00000112	Contig1058:350-1567	XLOC_000086	ORPHAN	-	gi|322705824|gb|EFY97407.1| Heterokaryon incompatibility protein 6 [Metarhizium anisopliae ARSEF 23] (eval=1.03661e-16; aligned=362bp[29.72%])	-	-	-	-
Plyc_v1_00000113	Contig1058:1798-3120	XLOC_000087	ORPHAN	Expressed	gi|261193397|ref|XP_002623104.1| HET domain-containing protein [Ajellomyces dermatitidis SLH14081] >gi|239588709|gb|EEQ71352.1| HET domain-containing protein [Ajellomyces dermatitidis SLH14081] (eval=1.01844e-20; aligned=354bp[26.76%])	-	-	-	-
Plyc_v1_00000114	Contig1058:2554-4236	XLOC_000087	ORPHAN	Expressed	gi|225558616|gb|EEH06900.1| HET domain-containing protein [Ajellomyces capsulatus G186AR] (eval=2.78577e-42; aligned=246bp[15.13%])	-	-	-	-
Plyc_v1_00000115	Contig1058:2554-4236	XLOC_000087	-	Expressed	gi|225558616|gb|EEH06900.1| HET domain-containing protein [Ajellomyces capsulatus G186AR] (eval=2.6653e-42; aligned=246bp[15.7%])	-	Cytochrome P450 (start=23 stop=99; global eval=1.5e-17; domain I-eval=1.9e-17)	-	-
Plyc_v1_00000116	Contig1059:123-1123	XLOC_000088	-	Expressed	gi|21262157|emb|CAD32687.1| putative transposase [Phaeosphaeria nodorum] (eval=2.48272e-92; aligned=317bp[31.67%])	-	-	-	-
Plyc_v1_00000117	Contig1061:607-1120	XLOC_000089	ORPHAN	Expressed	gi|7981425|emb|CAB91877.1| polyprotein [Phaeosphaeria nodorum] (eval=2.67306e-39; aligned=123bp[23.93%])	-	-	-	-
Plyc_v1_00000118	Contig1061:655-973	XLOC_000089	ORPHAN	-	gi|7981425|emb|CAB91877.1| polyprotein [Phaeosphaeria nodorum] (eval=2.8868e-26; aligned=52bp[19.26%])	-	-	-	-
Plyc_v1_00000120	Contig1061:3-456	XLOC_000090	ORPHAN	Expressed	gi|7981425|emb|CAB91877.1| polyprotein [Phaeosphaeria nodorum] (eval=1.31938e-54; aligned=151bp[33.26%])	-	-	-	-
Plyc_v1_00000119	Contig1061:94-456	XLOC_000090	ORPHAN	Expressed	gi|7981425|emb|CAB91877.1| polyprotein [Phaeosphaeria nodorum] (eval=3.71578e-41; aligned=118bp[32.51%])	-	-	-	-
Plyc_v1_00000121	Contig1062:42-630	XLOC_000091	ORPHAN	Expressed	-	-	-	-	-
Plyc_v1_00000122	Contig1062:42-717	XLOC_000091	ORPHAN	Expressed	-	-	-	-	-
Plyc_v1_00000123	Contig1063:6-228	XLOC_000092	ORPHAN	Expressed	-	-	-	-	-
Plyc_v1_00000124	Contig1064:1433-3329	XLOC_000093	-	Expressed	gi|302419965|ref|XP_003007813.1| trichothecene efflux pump [Verticillium albo-atrum VaMs.102] >gi|261353464|gb|EEY15892.1| trichothecene efflux pump [Verticillium albo-atrum VaMs.102] (eval=1.44112e-150; aligned=579bp[34.59%])	trichothecene efflux pump (GO:0005215, F, transporter activity; GO:0005623, C, cell; GO:0006810, P, transport)	Fungal trichothecene efflux pump (TRI12) (start=64 stop=542; global eval=9.6e-72; domain I-eval=5.7e-71)	-	lcl|91_phi_base_3_2_protein.fas (eval=2.32709e-61)
Plyc_v1_00000127	Contig1064:398-4321	XLOC_000093	-	Expressed	gi|189208644|ref|XP_001940655.1| trichothecene efflux pump [Pyrenophora tritici-repentis Pt-1C-BFP] >gi|187976748|gb|EDU43374.1| trichothecene efflux pump [Pyrenophora tritici-repentis Pt-1C-BFP] (eval=1.80074e-127; aligned=314bp[8.11%])	-	Fungal trichothecene efflux pump (TRI12) (start=2 stop=476; global eval=3.4e-60; domain I-eval=5.8e-59)	-	lcl|91_phi_base_3_2_protein.fas (eval=1.34835e-33)
Plyc_v1_00000125	Contig1064:44-4321	XLOC_000093	-	Expressed	gi|189208644|ref|XP_001940655.1| trichothecene efflux pump [Pyrenophora tritici-repentis Pt-1C-BFP] >gi|187976748|gb|EDU43374.1| trichothecene efflux pump [Pyrenophora tritici-repentis Pt-1C-BFP] (eval=2.00338e-127; aligned=314bp[7.34%])	-	Fungal trichothecene efflux pump (TRI12) (start=2 stop=476; global eval=3.4e-60; domain I-eval=5.8e-59)	-	lcl|91_phi_base_3_2_protein.fas (eval=1.49665e-33)
Plyc_v1_00000126	Contig1064:44-4321	XLOC_000093	-	Expressed	gi|302419965|ref|XP_003007813.1| trichothecene efflux pump [Verticillium albo-atrum VaMs.102] >gi|261353464|gb|EEY15892.1| trichothecene efflux pump [Verticillium albo-atrum VaMs.102] (eval=1.06372e-161; aligned=597bp[14.27%])	-	Fungal trichothecene efflux pump (TRI12) (start=2 stop=445; global eval=2.1e-61; domain I-eval=2.9e-61)	-	lcl|91_phi_base_3_2_protein.fas (eval=1.83086e-60)
Plyc_v1_00000128	Contig1066:1194-1429	XLOC_000094	-	-	-	-	-	-	-
Plyc_v1_00000129	Contig1066:2-710	XLOC_000095	ORPHAN	Expressed	gi|212526356|ref|XP_002143335.1| pogo transposable element, putative [Penicillium marneffei ATCC 18224] >gi|210072733|gb|EEA26820.1| pogo transposable element, putative [Penicillium marneffei ATCC 18224] (eval=8.83867e-57; aligned=234bp[33.0%])	pogo transposable (GO:0003677, F, DNA binding)	-	-	-
Plyc_v1_00000130	Contig1067:1099-4330	XLOC_000096	-	Expressed	gi|322698912|gb|EFY90678.1| carbonic anhydrase 2 [Metarhizium acridum CQMa 102] (eval=3.60899e-56; aligned=126bp[4.47%])	carbonic anhydrase 2 (GO:0005634, C, nucleus; GO:0003677, F, DNA binding; GO:0006259, P, DNA metabolic process)	Chromo (CHRromatin Organisation MOdifier) domain (start=853 stop=901; global eval=1.1e-15; domain I-eval=2.1e-15)|Protein of unknown function (DUF3435) (start=159 stop=499; global eval=2.6e-15; domain I-eval=4.5e-15)	-	-
Plyc_v1_00000131	Contig1067:5440-7591	XLOC_000097	ORPHAN	-	gi|189207226|ref|XP_001939947.1| peptide transporter PTR2-A [Pyrenophora tritici-repentis Pt-1C-BFP] >gi|187976040|gb|EDU42666.1| peptide transporter PTR2-A [Pyrenophora tritici-repentis Pt-1C-BFP] (eval=4.98919e-147; aligned=580bp[31.03%])	peptide transporter ptr2-a (GO:0005215, F, transporter activity; GO:0006810, P, transport; GO:0005623, C, cell)	-	-	lcl|922_phi_base_3_2_protein.fas (eval=6.22819e-87)
Plyc_v1_00000132	Contig1067:9154-9834	XLOC_000098	ORPHAN	-	gi|189189000|ref|XP_001930839.1| HMG box protein [Pyrenophora tritici-repentis Pt-1C-BFP] >gi|187972445|gb|EDU39944.1| HMG box protein [Pyrenophora tritici-repentis Pt-1C-BFP] (eval=6.74662e-59; aligned=227bp[33.33%])	hmg box protein (GO:0005515, F, protein binding)	-	-	-
Plyc_v1_00000133	Contig1068:410-583	XLOC_000099	ORPHAN	-	-	-	-	-	-
Plyc_v1_00000134	Contig1068:1386-1843	XLOC_000100	ORPHAN	-	-	-	-	-	-
Plyc_v1_00000135	Contig1068:829-1977	XLOC_000100	ORPHAN	Expressed	gi|154275750|ref|XP_001538726.1| predicted protein [Ajellomyces capsulatus NAm1] >gi|150415166|gb|EDN10528.1| predicted protein [Ajellomyces capsulatus NAm1] (eval=4.41616e-59; aligned=146bp[12.71%])	-	-	-	-
Plyc_v1_00000136	Contig1069:1321-1629	XLOC_000101	ORPHAN	Expressed	gi|261336184|dbj|BAI44815.1| pol-like protein [Alternaria alternata] (eval=4.38517e-26; aligned=80bp[25.89%])	-	-	-	-
Plyc_v1_00000137	Contig1069:537-3435	XLOC_000101	ORPHAN	Expressed	gi|261336184|dbj|BAI44815.1| pol-like protein [Alternaria alternata] (eval=6.41305e-35; aligned=113bp[4.03%])	-	-	-	-
Plyc_v1_00000138	Contig1069:537-3435	XLOC_000101	ORPHAN	Expressed	gi|261336184|dbj|BAI44815.1| pol-like protein [Alternaria alternata] (eval=2.76999e-32; aligned=101bp[3.82%])	-	-	-	-
Plyc_v1_00000139	Contig1069:537-3435	XLOC_000101	ORPHAN	Expressed	gi|261336184|dbj|BAI44815.1| pol-like protein [Alternaria alternata] (eval=6.18402e-35; aligned=113bp[4.15%])	-	-	-	-
Plyc_v1_00000140	Contig1069:9-377	XLOC_000102	ORPHAN	Expressed	-	-	-	-	-
Plyc_v1_00000141	Contig107:695-909	XLOC_000103	ORPHAN	-	gi|154304157|ref|XP_001552484.1| predicted protein [Botryotinia fuckeliana B05.10] (eval=2.84202e-25; aligned=71bp[33.02%])	-	-	-	-
Plyc_v1_00000142	Contig1072:290-424	XLOC_000104	ORPHAN	Expressed	-	-	-	-	-
Plyc_v1_00000143	Contig1073:221-865	XLOC_000105	-	Expressed	gi|258570111|ref|XP_002543859.1| predicted protein [Uncinocarpus reesii 1704] >gi|237904129|gb|EEP78530.1| predicted protein [Uncinocarpus reesii 1704] (eval=3.12731e-36; aligned=229bp[35.5%])	-	-	-	-
Plyc_v1_00000144	Contig1074:28-254	XLOC_000106	ORPHAN	-	-	-	-	-	-
Plyc_v1_00000145	Contig1074:730-1347	XLOC_000107	ORPHAN	Expressed	-	-	-	-	-
Plyc_v1_00000146	Contig1075:1022-2865	XLOC_000108	ORPHAN	Expressed	-	-	-	-	-
Plyc_v1_00000147	Contig1075:1261-2336	XLOC_000109	ORPHAN	Expressed	-	-	-	-	-
Plyc_v1_00000148	Contig1076:567-3911	XLOC_000110	-	-	gi|115492879|ref|XP_001211067.1| predicted protein [Aspergillus terreus NIH2624] >gi|114197927|gb|EAU39627.1| predicted protein [Aspergillus terreus NIH2624] (eval=5.57641e-135; aligned=847bp[29.63%])	-	-	-	-
Plyc_v1_00000149	Contig1077:734-891	XLOC_000111	ORPHAN	-	-	-	-	-	-
Plyc_v1_00000150	Contig1078:1424-1738	XLOC_000112	ORPHAN	-	gi|380493935|emb|CCF33519.1| maltose permease [Colletotrichum higginsianum] (eval=1.43396e-16; aligned=75bp[28.09%])	-	-	-	-
Plyc_v1_00000151	Contig1079:2555-3869	XLOC_000113	-	Expressed	gi|255950190|ref|XP_002565862.1| Pc22g19590 [Penicillium chrysogenum Wisconsin 54-1255] >gi|211592879|emb|CAP99247.1| Pc22g19590 [Penicillium chrysogenum Wisconsin 54-1255] (eval=1.49979e-54; aligned=229bp[19.97%])	-	short chain dehydrogenase (start=56 stop=225; global eval=3e-15; domain I-eval=4.9e-15)	-	-
Plyc_v1_00000152	Contig1079:593-1775	XLOC_000114	ORPHAN	-	gi|242802247|ref|XP_002483935.1| short-chain dehydrogenase, putative [Talaromyces stipitatus ATCC 10500] >gi|218717280|gb|EED16701.1| short-chain dehydrogenase, putative [Talaromyces stipitatus ATCC 10500] (eval=5.37875e-55; aligned=365bp[36.65%])	hypothetical protein CHGG_02209 (GO:0003677, F, DNA binding; GO:0006259, P, DNA metabolic process)	-	-	-
Plyc_v1_00000153	Contig1079:4967-5602	XLOC_000115	ORPHAN	Expressed	gi|396472855|ref|XP_003839215.1| similar to CFEM domain-containing protein [Leptosphaeria maculans JN3] >gi|312215784|emb|CBX95736.1| similar to CFEM domain-containing protein [Leptosphaeria maculans JN3] (eval=1.1797e-27; aligned=168bp[31.64%])	-	-	-	lcl|333_phi_base_3_2_protein.fas (eval=1.3151e-12)
Plyc_v1_00000154	Contig1082:2482-4413	XLOC_000116	-	-	gi|347827097|emb|CCD42794.1| similar to Ankyrin and HET domain protein [Botryotinia fuckeliana] (eval=7.7352e-50; aligned=701bp[36.28%])	-	Heterokaryon incompatibility protein (HET) (start=54 stop=225; global eval=1.6e-32; domain I-eval=3e-32)	-	-
Plyc_v1_00000155	Contig1082:7018-7876	XLOC_000117	ORPHAN	Expressed	-	-	-	-	-
Plyc_v1_00000158	Contig1082:4787-5896	XLOC_000118	ORPHAN	Expressed	gi|229582572|ref|YP_002840971.1| ankyrin [Sulfolobus islandicus Y.N.15.51] >gi|228013288|gb|ACP49049.1| Ankyrin [Sulfolobus islandicus Y.N.15.51] (eval=7.54093e-29; aligned=192bp[24.18%])	nacht and ankyrin domain protein (GO:0005515, F, protein binding)	-	-	lcl|180_phi_base_3_2_protein.fas (eval=3.0495e-12)
Plyc_v1_00000156	Contig1082:4842-5585	XLOC_000118	ORPHAN	Expressed	gi|320593070|gb|EFX05479.1| ankyrin repeat-containing protein [Grosmannia clavigera kw1407] (eval=2.79522e-35; aligned=230bp[30.91%])	nacht and ankyrin domain protein (GO:0005515, F, protein binding)	-	-	lcl|180_phi_base_3_2_protein.fas (eval=2.78997e-12)
Plyc_v1_00000159	Contig1082:10320-11934	XLOC_000119	ORPHAN	Expressed	gi|326485325|gb|EGE09335.1| PAF acetylhydrolase [Trichophyton equinum CBS 127.97] (eval=1.11696e-51; aligned=372bp[23.03%])	paf acetylhydrolase family protein (GO:0016787, F, hydrolase activity; GO:0009056, P, catabolic process; GO:0006629, P, lipid metabolic process; GO:0043234, C, protein complex)	-	-	-
Plyc_v1_00000157	Contig1082:10476-11621	XLOC_000119	ORPHAN	Expressed	gi|326485325|gb|EGE09335.1| PAF acetylhydrolase [Trichophyton equinum CBS 127.97] (eval=6.96678e-52; aligned=372bp[32.46%])	paf acetylhydrolase family protein (GO:0016787, F, hydrolase activity; GO:0009056, P, catabolic process; GO:0006629, P, lipid metabolic process; GO:0043234, C, protein complex)	-	-	-
Plyc_v1_00000160	Contig1083:28-309	XLOC_000120	ORPHAN	-	-	-	-	-	-
Plyc_v1_00000161	Contig1083:2132-2467	XLOC_000121	ORPHAN	-	-	-	-	-	-
Plyc_v1_00000162	Contig1085:373-870	XLOC_000122	ORPHAN	-	gi|325183612|emb|CCA18072.1| Pc21g00130 putative [Albugo laibachii Nc14] (eval=5.19436e-27; aligned=128bp[25.7%])	-	-	-	-
Plyc_v1_00000164	Contig1087:4-1342	XLOC_000123	ORPHAN	Expressed	gi|303312007|ref|XP_003066015.1| mariner-Tc1 transposon family protein [Coccidioides posadasii C735 delta SOWgp] >gi|240105677|gb|EER23870.1| mariner-Tc1 transposon family protein [Coccidioides posadasii C735 delta SOWgp] (eval=5.46044e-109; aligned=184bp[14.52%])	protein (GO:0003677, F, DNA binding)	-	-	-
Plyc_v1_00000163	Contig1087:827-1318	XLOC_000123	ORPHAN	Expressed	gi|154273294|ref|XP_001537499.1| predicted protein [Ajellomyces capsulatus NAm1] >gi|150416011|gb|EDN11355.1| predicted protein [Ajellomyces capsulatus NAm1] (eval=9.84108e-42; aligned=142bp[28.86%])	protein (GO:0003677, F, DNA binding)	-	-	-
Plyc_v1_00000165	Contig1088:3708-4037	XLOC_000124	ORPHAN	-	-	-	-	-	-
Plyc_v1_00000166	Contig1088:1206-1979	XLOC_000125	ORPHAN	-	-	-	-	-	-
Plyc_v1_00000167	Contig1090:609-789	XLOC_000126	ORPHAN	-	-	-	-	-	-
Plyc_v1_00000169	Contig1090:1178-2035	XLOC_000127	-	Expressed	gi|189209021|ref|XP_001940843.1| vegetative incompatibility protein HET-E-1 [Pyrenophora tritici-repentis Pt-1C-BFP] >gi|187976936|gb|EDU43562.1| vegetative incompatibility protein HET-E-1 [Pyrenophora tritici-repentis Pt-1C-BFP] (eval=3.97847e-26; aligned=75bp[9.28%])	-	-	-	-
Plyc_v1_00000168	Contig1090:3760-4095	XLOC_000128	ORPHAN	-	-	-	-	-	-
Plyc_v1_00000170	Contig1091:10-478	XLOC_000129	ORPHAN	-	gi|189211581|ref|XP_001942120.1| HMG box protein [Pyrenophora tritici-repentis Pt-1C-BFP] >gi|187979319|gb|EDU45945.1| HMG box protein [Pyrenophora tritici-repentis Pt-1C-BFP] (eval=1.14523e-16; aligned=112bp[33.33%])	-	-	-	-
Plyc_v1_00000171	Contig1091:28-646	XLOC_000129	ORPHAN	Expressed	gi|189211581|ref|XP_001942120.1| HMG box protein [Pyrenophora tritici-repentis Pt-1C-BFP] >gi|187979319|gb|EDU45945.1| HMG box protein [Pyrenophora tritici-repentis Pt-1C-BFP] (eval=1.82635e-43; aligned=206bp[33.28%])	-	-	-	-
Plyc_v1_00000173	Contig1093:1-266	XLOC_000130	-	Expressed	-	-	-	-	-
Plyc_v1_00000172	Contig1093:1462-1781	XLOC_000131	ORPHAN	-	-	null (GO:0003677, F, DNA binding; GO:0003824, F, catalytic activity; GO:0006259, P, DNA metabolic process)	-	-	-
Plyc_v1_00000174	Contig1095:1104-1406	XLOC_000132	-	-	gi|380477600|emb|CCF44069.1| transposase, partial [Colletotrichum higginsianum] (eval=4.73068e-20; aligned=91bp[30.03%])	hypothetical protein PTT_09042 (GO:0003676, F, nucleic acid binding)	DDE superfamily endonuclease (start=1 stop=65; global eval=4.2e-08; domain I-eval=4.9e-08)	-	-
Plyc_v1_00000175	Contig1099:77-288	XLOC_000133	ORPHAN	-	-	-	-	-	-
Plyc_v1_00000176	Contig1100:271-693	XLOC_000134	-	-	gi|239613723|gb|EEQ90710.1| dgpfaetke family protein [Ajellomyces dermatitidis ER-3] (eval=1.53714e-26; aligned=123bp[29.08%])	-	YCII-related domain (start=4 stop=110; global eval=1.1e-10; domain I-eval=1.7e-10)	-	-
Plyc_v1_00000178	Contig1100:2941-3931	XLOC_000135	ORPHAN	Expressed	-	-	-	-	-
Plyc_v1_00000177	Contig1100:3012-3609	XLOC_000135	ORPHAN	-	-	-	-	-	-
Plyc_v1_00000180	Contig1101:2-825	XLOC_000136	ORPHAN	Expressed	-	-	-	-	-
Plyc_v1_00000179	Contig1101:23-479	XLOC_000136	ORPHAN	Expressed	-	-	-	-	-
Plyc_v1_00000182	Contig1102:1837-2572	XLOC_000137	-	Expressed	gi|240272914|gb|EER36439.1| C2H2 transcription factor [Ajellomyces capsulatus H143] >gi|325095668|gb|EGC48978.1| C2H2 transcription factor [Ajellomyces capsulatus H88] (eval=1.88978e-34; aligned=195bp[29.06%])	c2h2 transcription (GO:0005488, F, binding; GO:0005622, C, intracellular)	-	-	-
Plyc_v1_00000181	Contig1102:2264-2647	XLOC_000137	-	Expressed	gi|240272914|gb|EER36439.1| C2H2 transcription factor [Ajellomyces capsulatus H143] >gi|325095668|gb|EGC48978.1| C2H2 transcription factor [Ajellomyces capsulatus H88] (eval=1.68708e-09; aligned=122bp[31.77%])	c2h2 transcription factor (GO:0005488, F, binding)	-	-	-
Plyc_v1_00000183	Contig1102:3-757	XLOC_000138	ORPHAN	Expressed	-	-	-	-	-
Plyc_v1_00000185	Contig1103:622-2539	XLOC_000139	ORPHAN	Expressed	gi|322702285|gb|EFY93973.1| restless-like transposase [Metarhizium anisopliae ARSEF 23] (eval=1.79251e-80; aligned=334bp[17.97%])	transposase-like protein (GO:0003676, F, nucleic acid binding)	-	-	-
Plyc_v1_00000184	Contig1103:715-2522	XLOC_000139	-	Expressed	gi|322702285|gb|EFY93973.1| restless-like transposase [Metarhizium anisopliae ARSEF 23] (eval=1.52628e-80; aligned=334bp[20.38%])	transposase-like protein (GO:0003676, F, nucleic acid binding)	-	-	-
Plyc_v1_00000186	Contig1104:151-741	XLOC_000140	-	Expressed	gi|189211978|ref|XP_001942316.1| predicted protein [Pyrenophora tritici-repentis Pt-1C-BFP] >gi|187979515|gb|EDU46141.1| predicted protein [Pyrenophora tritici-repentis Pt-1C-BFP] (eval=1.12414e-60; aligned=155bp[26.23%])	-	-	-	-
Plyc_v1_00000187	Contig1106:641-873	XLOC_000141	ORPHAN	-	-	-	-	-	-
Plyc_v1_00000188	Contig1107:4876-5157	XLOC_000142	ORPHAN	-	-	-	-	-	-
Plyc_v1_00000189	Contig111:2113-2982	XLOC_000143	-	-	gi|83772882|dbj|BAE63010.1| unnamed protein product [Aspergillus oryzae RIB40] (eval=8.90095e-69; aligned=219bp[25.17%])	-	-	-	-
Plyc_v1_00000190	Contig111:4558-5691	XLOC_000144	ORPHAN	Expressed	-	-	-	-	-
Plyc_v1_00000191	Contig1111:224-1267	XLOC_000145	ORPHAN	Expressed	-	-	-	-	-
Plyc_v1_00000192	Contig1111:28-602	XLOC_000145	ORPHAN	Expressed	-	-	-	-	-
Plyc_v1_00000193	Contig1112:225-1691	XLOC_000146	ORPHAN	Expressed	gi|400592839|gb|EJP60888.1| transposase-like protein [Beauveria bassiana ARSEF 2860] (eval=2.81622e-49; aligned=465bp[37.17%])	transposase-like protein (GO:0003676, F, nucleic acid binding)	-	-	-
Plyc_v1_00000194	Contig1112:2764-2956	XLOC_000147	ORPHAN	-	-	-	-	-	-
Plyc_v1_00000196	Contig1114:1775-2558	XLOC_000148	-	Expressed	gi|325183612|emb|CCA18072.1| Pc21g00130 putative [Albugo laibachii Nc14] (eval=7.59871e-34; aligned=184bp[23.47%])	-	-	-	-
Plyc_v1_00000197	Contig1114:1778-2558	XLOC_000148	-	Expressed	gi|325183612|emb|CCA18072.1| Pc21g00130 putative [Albugo laibachii Nc14] (eval=6.54109e-34; aligned=184bp[25.34%])	-	-	-	-
Plyc_v1_00000195	Contig1114:2003-2558	XLOC_000148	-	Expressed	gi|325183612|emb|CCA18072.1| Pc21g00130 putative [Albugo laibachii Nc14] (eval=9.40585e-28; aligned=140bp[28.11%])	-	-	-	-
Plyc_v1_00000198	Contig1115:782-1549	XLOC_000149	-	-	gi|358368839|dbj|GAA85455.1| similar to An07g08250 [Aspergillus kawachii IFO 4308] (eval=3.09966e-44; aligned=250bp[34.72%])	-	-	-	-
Plyc_v1_00000199	Contig1116:602-943	XLOC_000150	ORPHAN	-	-	-	-	-	-
Plyc_v1_00000200	Contig1117:48-1197	XLOC_000151	ORPHAN	-	gi|322712952|gb|EFZ04525.1| transposase-like protein [Metarhizium anisopliae ARSEF 23] (eval=2.25051e-50; aligned=340bp[29.57%])	transposase-like protein (GO:0003676, F, nucleic acid binding)	-	-	-
Plyc_v1_00000201	Contig1118:174-2045	XLOC_000152	ORPHAN	-	gi|322711724|gb|EFZ03297.1| telomere-associated recQ-like helicase [Metarhizium anisopliae ARSEF 23] (eval=8.41491e-78; aligned=466bp[24.89%])	-	-	-	-
Plyc_v1_00000203	Contig112:1-384	XLOC_000153	ORPHAN	Expressed	gi|378725624|gb|EHY52083.1| cytochrome P450 alkane hydroxylase [Exophiala dermatitidis NIH/UT8656] (eval=4.96087e-17; aligned=61bp[18.94%])	cytochrome p450 alkane (GO:0005488, F, binding; GO:0009055, F, electron carrier activity; GO:0008152, P, metabolic process)	-	-	-
Plyc_v1_00000204	Contig112:67-384	XLOC_000153	ORPHAN	Expressed	gi|378725624|gb|EHY52083.1| cytochrome P450 alkane hydroxylase [Exophiala dermatitidis NIH/UT8656] (eval=2.16491e-12; aligned=54bp[16.98%])	-	-	-	-
Plyc_v1_00000202	Contig112:865-1109	XLOC_000154	ORPHAN	-	-	-	-	-	-
Plyc_v1_00000205	Contig112:919-1292	XLOC_000154	ORPHAN	Expressed	gi|119482810|ref|XP_001261433.1| polysaccharide export protein (CAP59), putative [Neosartorya fischeri NRRL 181] >gi|119409588|gb|EAW19536.1| polysaccharide export protein (CAP59), putative [Neosartorya fischeri NRRL 181] (eval=1.76979e-14; aligned=85bp[22.73%])	-	-	-	-
Plyc_v1_00000206	Contig1121:154-1083	XLOC_000155	ORPHAN	-	-	-	-	-	-
Plyc_v1_00000209	Contig1123:2961-4388	XLOC_000156	-	Expressed	-	-	-	-	-
Plyc_v1_00000207	Contig1123:3287-4288	XLOC_000156	-	Expressed	-	-	-	-	-
Plyc_v1_00000208	Contig1123:509-762	XLOC_000157	ORPHAN	-	-	-	-	-	-
Plyc_v1_00000210	Contig1124:2783-4112	XLOC_000158	-	Expressed	gi|154278104|ref|XP_001539875.1| predicted protein [Ajellomyces capsulatus NAm1] >gi|150413460|gb|EDN08843.1| predicted protein [Ajellomyces capsulatus NAm1] (eval=3.4919e-63; aligned=375bp[30.19%])	-	Protein of unknown function (DUF3723) (start=2 stop=338; global eval=4.7e-91; domain I-eval=5.4e-91)	-	-
Plyc_v1_00000215	Contig1124:2977-3558	XLOC_000158	-	Expressed	gi|154278104|ref|XP_001539875.1| predicted protein [Ajellomyces capsulatus NAm1] >gi|150413460|gb|EDN08843.1| predicted protein [Ajellomyces capsulatus NAm1] (eval=1.02743e-27; aligned=158bp[29.98%])	-	Protein of unknown function (DUF3723) (start=5 stop=147; global eval=1.8e-32; domain I-eval=1.9e-32)	-	-
Plyc_v1_00000216	Contig1124:579-1166	XLOC_000159	ORPHAN	Expressed	gi|154278106|ref|XP_001539876.1| predicted protein [Ajellomyces capsulatus NAm1] >gi|150413461|gb|EDN08844.1| predicted protein [Ajellomyces capsulatus NAm1] (eval=1.25437e-25; aligned=104bp[19.37%])	serine threonine protein kinase (GO:0004672, F, protein kinase activity; GO:0006464, P, cellular protein modification process)	-	-	-
Plyc_v1_00000211	Contig1124:654-940	XLOC_000159	ORPHAN	Expressed	gi|154278106|ref|XP_001539876.1| predicted protein [Ajellomyces capsulatus NAm1] >gi|150413461|gb|EDN08844.1| predicted protein [Ajellomyces capsulatus NAm1] (eval=6.62032e-14; aligned=75bp[31.25%])	-	-	-	-
Plyc_v1_00000217	Contig1124:1558-2375	XLOC_000160	ORPHAN	Expressed	-	-	-	-	-
Plyc_v1_00000212	Contig1124:4993-9232	XLOC_000161	ORPHAN	Expressed	gi|189197887|ref|XP_001935281.1| kinesin light chain 1 [Pyrenophora tritici-repentis Pt-1C-BFP] >gi|187981229|gb|EDU47855.1| kinesin light chain 1 [Pyrenophora tritici-repentis Pt-1C-BFP] (eval=0.0; aligned=697bp[16.69%])	kinesin light chain 1 (GO:0005515, F, protein binding)	-	-	-
Plyc_v1_00000213	Contig1124:5963-7525	XLOC_000161	ORPHAN	Expressed	gi|189197887|ref|XP_001935281.1| kinesin light chain 1 [Pyrenophora tritici-repentis Pt-1C-BFP] >gi|187981229|gb|EDU47855.1| kinesin light chain 1 [Pyrenophora tritici-repentis Pt-1C-BFP] (eval=0.0; aligned=516bp[33.01%])	kinesin light chain (GO:0005515, F, protein binding)	-	-	-
Plyc_v1_00000214	Contig1124:1793-2373	XLOC_000162	ORPHAN	Expressed	-	-	-	-	-
Plyc_v1_00000218	Contig1128:812-1010	XLOC_000163	ORPHAN	-	-	-	-	-	-
Plyc_v1_00000219	Contig1130:1196-1534	XLOC_000164	ORPHAN	-	-	-	-	-	-
Plyc_v1_00000221	Contig1131:54-837	XLOC_000165	ORPHAN	Expressed	gi|347441918|emb|CCD34839.1| similar to similar to gi|17225202|gb|AAL37297.1|AF323581_1 beta transducin-like protein HET-E4s [Botryotinia fuckeliana] (eval=1.43436e-72; aligned=217bp[29.89%])	-	-	-	-
Plyc_v1_00000220	Contig1131:121-1049	XLOC_000166	ORPHAN	Expressed	gi|347441918|emb|CCD34839.1| similar to similar to gi|17225202|gb|AAL37297.1|AF323581_1 beta transducin-like protein HET-E4s [Botryotinia fuckeliana] (eval=1.44271e-82; aligned=271bp[35.56%])	-	-	-	-
Plyc_v1_00000222	Contig1137:19-122	XLOC_000167	ORPHAN	-	-	-	-	-	-
Plyc_v1_00000223	Contig1137:583-988	XLOC_000168	ORPHAN	-	-	-	-	-	-
Plyc_v1_00000226	Contig1138:23-1491	XLOC_000169	ORPHAN	Expressed	-	-	-	-	-
Plyc_v1_00000224	Contig1138:306-956	XLOC_000169	ORPHAN	Expressed	-	-	-	-	-
Plyc_v1_00000225	Contig1138:2343-3165	XLOC_000170	ORPHAN	Expressed	gi|242827508|ref|XP_002488844.1| pogo transposable element, putative [Talaromyces stipitatus ATCC 10500] >gi|218712005|gb|EED11434.1| pogo transposable element, putative [Talaromyces stipitatus ATCC 10500] (eval=4.42903e-71; aligned=239bp[31.12%])	pogo transposable (GO:0003676, F, nucleic acid binding)	-	-	-
Plyc_v1_00000227	Contig1138:2343-3194	XLOC_000170	ORPHAN	Expressed	gi|212532979|ref|XP_002146646.1| pogo transposable element, putative [Penicillium marneffei ATCC 18224] >gi|210072010|gb|EEA26099.1| pogo transposable element, putative [Penicillium marneffei ATCC 18224] (eval=1.00005e-77; aligned=280bp[32.86%])	pogo transposable (GO:0003676, F, nucleic acid binding)	-	-	-
Plyc_v1_00000231	Contig1139:3714-4791	XLOC_000171	-	Expressed	gi|189212077|ref|XP_001942365.1| predicted protein [Pyrenophora tritici-repentis Pt-1C-BFP] >gi|187979564|gb|EDU46190.1| predicted protein [Pyrenophora tritici-repentis Pt-1C-BFP] (eval=9.69121e-26; aligned=189bp[21.21%])	-	-	-	-
Plyc_v1_00000232	Contig1139:3714-5954	XLOC_000171	-	Expressed	gi|189210750|ref|XP_001941706.1| predicted protein [Pyrenophora tritici-repentis Pt-1C-BFP] >gi|187977799|gb|EDU44425.1| predicted protein [Pyrenophora tritici-repentis Pt-1C-BFP] (eval=1.04208e-63; aligned=177bp[8.41%])	-	-	-	-
Plyc_v1_00000228	Contig1139:3723-5570	XLOC_000171	-	Expressed	gi|189210750|ref|XP_001941706.1| predicted protein [Pyrenophora tritici-repentis Pt-1C-BFP] >gi|187977799|gb|EDU44425.1| predicted protein [Pyrenophora tritici-repentis Pt-1C-BFP] (eval=7.68636e-64; aligned=177bp[10.72%])	-	-	-	-
Plyc_v1_00000233	Contig1139:31-2825	XLOC_000172	ORPHAN	Expressed	gi|340517883|gb|EGR48126.1| predicted protein [Trichoderma reesei QM6a] (eval=6.39512e-48; aligned=644bp[23.57%])	-	-	-	-
Plyc_v1_00000229	Contig1139:805-2283	XLOC_000172	ORPHAN	Expressed	gi|340517883|gb|EGR48126.1| predicted protein [Trichoderma reesei QM6a] (eval=8.74849e-40; aligned=551bp[37.25%])	-	-	-	-
Plyc_v1_00000230	Contig1139:6681-7630	XLOC_000173	ORPHAN	-	gi|21262157|emb|CAD32687.1| putative transposase [Phaeosphaeria nodorum] (eval=3.98874e-129; aligned=315bp[33.16%])	transposase (GO:0003676, F, nucleic acid binding; GO:0005488, F, binding)	-	-	-
Plyc_v1_00000234	Contig114:359-1729	XLOC_000174	ORPHAN	-	gi|258563532|ref|XP_002582511.1| predicted protein [Uncinocarpus reesii 1704] >gi|237908018|gb|EEP82419.1| predicted protein [Uncinocarpus reesii 1704] (eval=1.95806e-56; aligned=351bp[26.59%])	-	-	-	-
Plyc_v1_00000235	Contig1140:220-432	XLOC_000175	ORPHAN	-	-	-	-	-	-
Plyc_v1_00000236	Contig1141:284-534	XLOC_000176	ORPHAN	-	-	-	-	-	-
Plyc_v1_00000237	Contig1142:1450-2586	XLOC_000177	-	-	gi|302411544|ref|XP_003003605.1| TOXD [Verticillium albo-atrum VaMs.102] >gi|261357510|gb|EEY19938.1| TOXD [Verticillium albo-atrum VaMs.102] (eval=1.71826e-142; aligned=355bp[33.24%])	zinc-binding oxidoreductase (GO:0005488, F, binding; GO:0003824, F, catalytic activity; GO:0008152, P, metabolic process; GO:0000166, F, nucleotide binding)	Zinc-binding dehydrogenase (start=168 stop=245; global eval=7.8e-12; domain I-eval=1.3e-11)	-	-
Plyc_v1_00000239	Contig1142:3356-4809	XLOC_000178	ORPHAN	Expressed	-	-	-	-	-
Plyc_v1_00000238	Contig1142:3814-4809	XLOC_000178	ORPHAN	Expressed	-	-	-	-	-
Plyc_v1_00000240	Contig1144:6472-6706	XLOC_000179	ORPHAN	-	-	-	-	-	-
Plyc_v1_00000241	Contig1145:28-591	XLOC_000180	ORPHAN	-	gi|255930519|ref|XP_002556819.1| Pc06g02160 [Penicillium chrysogenum Wisconsin 54-1255] >gi|211581432|emb|CAP79209.1| Pc06g02160 [Penicillium chrysogenum Wisconsin 54-1255] (eval=1.42507e-51; aligned=136bp[24.11%])	-	-	-	-
Plyc_v1_00000242	Contig1149:4340-5240	XLOC_000181	-	Expressed	gi|169778699|ref|XP_001823814.1| gluconate 5-dehydrogenase [Aspergillus oryzae RIB40] >gi|238499255|ref|XP_002380862.1| short-chain type dehydrogenase, putative [Aspergillus flavus NRRL3357] >gi|83772553|dbj|BAE62681.1| unnamed protein product [Aspergillus oryzae RIB40] >gi|220692615|gb|EED48961.1| short-chain type dehydrogenase, putative [Aspergillus flavus NRRL3357] >gi|391870821|gb|EIT79991.1|…	3-ketoacyl-acyl carrier protein reductase (GO:0008152, P, metabolic process; GO:0003824, F, catalytic activity; GO:0000166, F, nucleotide binding)	short chain dehydrogenase (start=13 stop=183; global eval=4.2e-29; domain I-eval=6.6e-29)	-	lcl|33_phi_base_3_2_protein.fas (eval=5.51513e-22)
Plyc_v1_00000243	Contig1149:10671-10879	XLOC_000182	ORPHAN	-	-	-	-	-	-
Plyc_v1_00000244	Contig1149:414-981	XLOC_000183	ORPHAN	-	-	-	-	-	-
Plyc_v1_00000246	Contig1149:1744-1878	XLOC_000184	ORPHAN	Expressed	-	hypothetical protein PTT_15256 (GO:0005515, F, protein binding; GO:0003676, F, nucleic acid binding)	-	-	-
Plyc_v1_00000247	Contig1149:8487-9382	XLOC_000185	ORPHAN	Expressed	gi|156044068|ref|XP_001588590.1| predicted protein [Sclerotinia sclerotiorum 1980] >gi|154694526|gb|EDN94264.1| predicted protein [Sclerotinia sclerotiorum 1980 UF-70] (eval=1.6588e-57; aligned=167bp[18.64%])	-	-	-	-
Plyc_v1_00000245	Contig1149:8741-9370	XLOC_000185	ORPHAN	Expressed	gi|156044068|ref|XP_001588590.1| predicted protein [Sclerotinia sclerotiorum 1980] >gi|154694526|gb|EDN94264.1| predicted protein [Sclerotinia sclerotiorum 1980 UF-70] (eval=7.96041e-58; aligned=167bp[26.51%])	-	-	-	-
Plyc_v1_00000248	Contig1149:9533-10216	XLOC_000186	ORPHAN	Expressed	-	-	-	-	-
Plyc_v1_00000249	Contig115:2985-4205	XLOC_000187	-	-	gi|115492697|ref|XP_001210976.1| predicted protein [Aspergillus terreus NIH2624] >gi|114197836|gb|EAU39536.1| predicted protein [Aspergillus terreus NIH2624] (eval=2.16469e-22; aligned=339bp[27.76%])	-	Heterokaryon incompatibility protein (HET) (start=46 stop=178; global eval=7.5e-29; domain I-eval=1.4e-28)	-	-
Plyc_v1_00000250	Contig115:5164-5637	XLOC_000188	-	-	gi|322711773|gb|EFZ03346.1| restless-like transposase [Metarhizium anisopliae ARSEF 23] (eval=2.86715e-25; aligned=139bp[29.32%])	transposase-like protein (GO:0003676, F, nucleic acid binding)	-	-	-
Plyc_v1_00000251	Contig115:863-2524	XLOC_000189	ORPHAN	-	gi|346318503|gb|EGX88106.1| Putative helicase A859L [Cordyceps militaris CM01] (eval=4.14485e-41; aligned=479bp[28.82%])	-	-	-	-
Plyc_v1_00000252	Contig1150:608-1666	XLOC_000190	ORPHAN	-	gi|121713428|ref|XP_001274325.1| sexual development protein (LsdA), putative [Aspergillus clavatus NRRL 1] >gi|119402478|gb|EAW12899.1| sexual development protein (LsdA), putative [Aspergillus clavatus NRRL 1] (eval=4.26613e-23; aligned=362bp[35.81%])	-	-	-	-
Plyc_v1_00000253	Contig1152:363-1599	XLOC_000191	ORPHAN	-	gi|154272892|ref|XP_001537298.1| predicted protein [Ajellomyces capsulatus NAm1] >gi|150415810|gb|EDN11154.1| predicted protein [Ajellomyces capsulatus NAm1] (eval=7.80967e-16; aligned=357bp[31.73%])	-	-	-	-
Plyc_v1_00000254	Contig1153:1033-2652	XLOC_000192	ORPHAN	Expressed	gi|302416345|ref|XP_003006004.1| NMRAL1 protein [Verticillium albo-atrum VaMs.102] >gi|261355420|gb|EEY17848.1| NMRAL1 protein [Verticillium albo-atrum VaMs.102] (eval=3.35125e-21; aligned=85bp[5.47%])	-	-	-	-
Plyc_v1_00000255	Contig1153:1838-2642	XLOC_000192	ORPHAN	Expressed	gi|400596615|gb|EJP64386.1| arabinan endo-1,5-alpha-L-arabinosidase A [Beauveria bassiana ARSEF 2860] (eval=7.55522e-16; aligned=118bp[14.66%])	-	-	-	-
Plyc_v1_00000258	Contig1156:4582-5853	XLOC_000193	-	Expressed	gi|396486250|ref|XP_003842370.1| similar to vacuolar H+ ATP synthase 16 kDa proteolipid subunit [Leptosphaeria maculans JN3] >gi|312218946|emb|CBX98891.1| similar to vacuolar H+ ATP synthase 16 kDa proteolipid subunit [Leptosphaeria maculans JN3] (eval=4.02613e-46; aligned=131bp[12.0%])	vacuolar atp synthase 16 kda proteolipid subunit (GO:0005215, F, transporter activity; GO:0006811, P, ion transport)	ATP synthase subunit C (start=1 stop=62; global eval=6.8e-25; domain I-eval=8.1e-12)|ATP synthase subunit C (start=74 stop=126; global eval=6.8e-25; domain I-eval=6.6e-13)	-	-
Plyc_v1_00000259	Contig1156:4657-5853	XLOC_000193	-	Expressed	gi|396486250|ref|XP_003842370.1| similar to vacuolar H+ ATP synthase 16 kDa proteolipid subunit [Leptosphaeria maculans JN3] >gi|312218946|emb|CBX98891.1| similar to vacuolar H+ ATP synthase 16 kDa proteolipid subunit [Leptosphaeria maculans JN3] (eval=1.50835e-47; aligned=133bp[12.89%])	vacuolar atp synthase 16 kda proteolipid subunit (GO:0005215, F, transporter activity; GO:0006811, P, ion transport)	ATP synthase subunit C (start=1 stop=62; global eval=7.4e-30; domain I-eval=1.1e-11)|ATP synthase subunit C (start=74 stop=138; global eval=7.4e-30; domain I-eval=5.3e-18)	-	-
Plyc_v1_00000256	Contig1156:4752-6365	XLOC_000193	-	Expressed	gi|325096656|gb|EGC49966.1| vacuolar ATP synthase proteolipid subunit [Ajellomyces capsulatus H88] (eval=1.00737e-33; aligned=103bp[18.36%])	vacuolar atp synthase 16 kda proteolipid subunit (GO:0005215, F, transporter activity; GO:0006811, P, ion transport; GO:0003676, F, nucleic acid binding)	ATP synthase subunit C (start=1 stop=62; global eval=9.7e-16; domain I-eval=1.9e-11)|DDE superfamily endonuclease (start=116 stop=182; global eval=2.5e-11; domain I-eval=3e-11)	-	-
Plyc_v1_00000257	Contig1156:9283-9600	XLOC_000194	ORPHAN	-	-	-	-	-	-
Plyc_v1_00000260	Contig1156:1361-1727	XLOC_000195	-	Expressed	gi|212532979|ref|XP_002146646.1| pogo transposable element, putative [Penicillium marneffei ATCC 18224] >gi|210072010|gb|EEA26099.1| pogo transposable element, putative [Penicillium marneffei ATCC 18224] (eval=3.36561e-10; aligned=99bp[26.98%])	-	-	-	-
Plyc_v1_00000261	Contig1156:7559-7852	XLOC_000196	ORPHAN	Expressed	gi|189211581|ref|XP_001942120.1| HMG box protein [Pyrenophora tritici-repentis Pt-1C-BFP] >gi|187979319|gb|EDU45945.1| HMG box protein [Pyrenophora tritici-repentis Pt-1C-BFP] (eval=1.9533e-13; aligned=66bp[22.45%])	-	-	-	-
Plyc_v1_00000262	Contig1157:28-212	XLOC_000197	ORPHAN	-	-	-	-	-	-
Plyc_v1_00000263	Contig116:529-914	XLOC_000198	ORPHAN	-	-	-	-	-	-
Plyc_v1_00000264	Contig1163:67-396	XLOC_000199	ORPHAN	-	-	-	-	-	-
Plyc_v1_00000265	Contig1163:7832-9836	XLOC_000200	-	Expressed	gi|154936830|emb|CAL30200.1| NWD1 [Podospora anserina] (eval=1.80527e-128; aligned=585bp[31.0%])	-	NACHT domain (start=92 stop=275; global eval=1.4e-15; domain I-eval=5.9e-13)	-	-
Plyc_v1_00000271	Contig1163:9127-9836	XLOC_000200	ORPHAN	Expressed	gi|396481487|ref|XP_003841251.1| similar to gi|17225202|gb|AAL37297.1|AF323581_1 beta transducin-like protein HET-E4s [Leptosphaeria maculans JN3] >gi|312217825|emb|CBX97772.1| similar to gi|17225202|gb|AAL37297.1|AF323581_1 beta transducin-like protein HET-E4s [Leptosphaeria maculans JN3] (eval=4.36688e-49; aligned=218bp[33.18%])	-	-	-	-
Plyc_v1_00000272	Contig1163:10148-13425	XLOC_000201	-	Expressed	gi|222356394|gb|ACM48730.1| HET-R [Podospora anserina] (eval=1.94987e-123; aligned=462bp[14.09%])	af323582_1beta transducin-like protein het-e2c (GO:0005515, F, protein binding)	WD domain, G-beta repeat (start=10 stop=47; global eval=1.4e-114; domain I-eval=4.6e-14)|WD domain, G-beta repeat (start=52 stop=89; global eval=1.4e-114; domain I-eval=5.7e-13)|WD domain, G-beta repeat (start=94 stop=131; global eval=1.4e-114; domain I-eval=1.7e-14)|WD domain, G-beta repeat (start=136 stop=173; global eval=1.4e-114; domain I-eval=3.6e-13)|WD domain, G-beta repeat (start=178 stop…	CBM13 (start=5 stop=131; eval=0.00052; cov=0.670212765957447)	lcl|159_phi_base_3_2_protein.fas (eval=1.24606e-40)
Plyc_v1_00000273	Contig1163:11179-13425	XLOC_000201	ORPHAN	Expressed	gi|281410851|gb|ADA68836.1| HET-R [Podospora anserina] (eval=6.51295e-08; aligned=90bp[4.11%])	-	-	-	-
Plyc_v1_00000266	Contig1163:15817-16321	XLOC_000202	-	-	gi|189207308|ref|XP_001939988.1| tetratricopeptide repeat domain containing protein [Pyrenophora tritici-repentis Pt-1C-BFP] >gi|187976081|gb|EDU42707.1| tetratricopeptide repeat domain containing protein [Pyrenophora tritici-repentis Pt-1C-BFP] (eval=2.08553e-31; aligned=124bp[28.12%])	tetratricopeptide repeat domain containing protein (GO:0005515, F, protein binding)	Tetratricopeptide repeat (start=87 stop=126; global eval=4.9e-19; domain I-eval=1.6e-08)|TPR repeat (start=48 stop=116; global eval=5.3e-12; domain I-eval=9.9e-12)	-	-
Plyc_v1_00000267	Contig1163:843-3332	XLOC_000203	ORPHAN	Expressed	gi|189191970|ref|XP_001932324.1| fungal specific transcription factor domain containing protein [Pyrenophora tritici-repentis Pt-1C-BFP] >gi|187973930|gb|EDU41429.1| fungal specific transcription factor domain containing protein [Pyrenophora tritici-repentis Pt-1C-BFP] (eval=2.08601e-140; aligned=726bp[30.48%])	fungal specific transcription factor domain containing protein (GO:0003677, F, DNA binding; GO:0005634, C, nucleus; GO:0005488, F, binding)	-	-	-
Plyc_v1_00000268	Contig1163:4611-5666	XLOC_000204	ORPHAN	Expressed	gi|347838542|emb|CCD53114.1| similar to protein phosphatase type 1 complex subunit Hex2/Reg1 [Botryotinia fuckeliana] (eval=3.37574e-50; aligned=358bp[33.9%])	-	-	-	-
Plyc_v1_00000269	Contig1163:5694-7505	XLOC_000205	ORPHAN	Expressed	gi|347838542|emb|CCD53114.1| similar to protein phosphatase type 1 complex subunit Hex2/Reg1 [Botryotinia fuckeliana] (eval=2.13529e-21; aligned=92bp[6.77%])	-	-	-	-
Plyc_v1_00000274	Contig1163:6506-7715	XLOC_000205	ORPHAN	Expressed	-	-	-	-	-
Plyc_v1_00000275	Contig1163:6506-9936	XLOC_000205	-	Expressed	gi|154936830|emb|CAL30200.1| NWD1 [Podospora anserina] (eval=1.54102e-147; aligned=535bp[15.85%])	-	NACHT domain (start=81 stop=264; global eval=1.7e-15; domain I-eval=7.1e-13)|WD domain, G-beta repeat (start=650 stop=686; global eval=1e-14; domain I-eval=2.6e-14)	-	-
Plyc_v1_00000276	Contig1163:17352-18029	XLOC_000206	ORPHAN	Expressed	gi|242825103|ref|XP_002488371.1| WD-repeat protein, putative [Talaromyces stipitatus ATCC 10500] >gi|218712189|gb|EED11615.1| WD-repeat protein, putative [Talaromyces stipitatus ATCC 10500] (eval=1.21998e-34; aligned=204bp[32.54%])	-	-	-	-
Plyc_v1_00000277	Contig1163:17352-19725	XLOC_000206	ORPHAN	Expressed	gi|242825103|ref|XP_002488371.1| WD-repeat protein, putative [Talaromyces stipitatus ATCC 10500] >gi|218712189|gb|EED11615.1| WD-repeat protein, putative [Talaromyces stipitatus ATCC 10500] (eval=3.0191e-115; aligned=600bp[25.27%])	-	-	-	-
Plyc_v1_00000270	Contig1163:17518-19293	XLOC_000206	ORPHAN	Expressed	gi|242825103|ref|XP_002488371.1| WD-repeat protein, putative [Talaromyces stipitatus ATCC 10500] >gi|218712189|gb|EED11615.1| WD-repeat protein, putative [Talaromyces stipitatus ATCC 10500] (eval=1.52178e-110; aligned=569bp[32.93%])	-	-	-	-
Plyc_v1_00000281	Contig1164:3474-5447	XLOC_000207	-	Expressed	gi|380491405|emb|CCF35345.1| integral membrane protein [Colletotrichum higginsianum] (eval=3.9051e-26; aligned=238bp[13.93%])	-	-	-	lcl|333_phi_base_3_2_protein.fas (eval=4.10871e-21)
Plyc_v1_00000282	Contig1164:3503-5447	XLOC_000207	-	Expressed	gi|380491405|emb|CCF35345.1| integral membrane protein [Colletotrichum higginsianum] (eval=3.96987e-26; aligned=238bp[13.76%])	-	-	-	lcl|333_phi_base_3_2_protein.fas (eval=4.16789e-21)
Plyc_v1_00000278	Contig1164:3753-4207	XLOC_000207	-	Expressed	gi|320592524|gb|EFX04954.1| integral membrane protein [Grosmannia clavigera kw1407] (eval=1.44186e-08; aligned=113bp[32.19%])	-	-	-	-
Plyc_v1_00000279	Contig1164:6897-8112	XLOC_000208	-	Expressed	gi|380489896|emb|CCF36394.1| acetyltransferase [Colletotrichum higginsianum] (eval=2.52145e-26; aligned=116bp[21.13%])	acetyltransferase (GO:0016740, F, transferase activity; GO:0009058, P, biosynthetic process)	Acetyltransferase (GNAT) domain (start=22 stop=129; global eval=5.8e-19; domain I-eval=6.8e-19)	-	-
Plyc_v1_00000280	Contig1164:9348-10888	XLOC_000209	ORPHAN	-	gi|255946287|ref|XP_002563911.1| Pc20g14330 [Penicillium chrysogenum Wisconsin 54-1255] >gi|211588646|emb|CAP86762.1| Pc20g14330 [Penicillium chrysogenum Wisconsin 54-1255] (eval=1.09436e-122; aligned=378bp[25.3%])	gpi anchored protein (GO:0005975, P, carbohydrate metabolic process; GO:0009056, P, catabolic process; GO:0005623, C, cell; GO:0003824, F, catalytic activity)	-	-	-
Plyc_v1_00000283	Contig1166:354-657	XLOC_000210	ORPHAN	-	-	-	-	-	-
Plyc_v1_00000285	Contig1166:1213-5106	XLOC_000211	ORPHAN	Expressed	gi|7981425|emb|CAB91877.1| polyprotein [Phaeosphaeria nodorum] (eval=0.0; aligned=209bp[5.37%])	hypothetical protein PTT_16790 (GO:0005515, F, protein binding)	-	-	-
Plyc_v1_00000284	Contig1166:2249-5103	XLOC_000211	ORPHAN	Expressed	gi|7981425|emb|CAB91877.1| polyprotein [Phaeosphaeria nodorum] (eval=0.0; aligned=209bp[7.32%])	-	-	-	-
Plyc_v1_00000286	Contig1167:11-344	XLOC_000212	ORPHAN	-	-	-	-	-	-
Plyc_v1_00000287	Contig1168:316-547	XLOC_000213	ORPHAN	-	-	-	-	-	-
Plyc_v1_00000288	Contig1168:2141-2467	XLOC_000214	ORPHAN	-	-	-	-	-	-
Plyc_v1_00000289	Contig1168:3290-4047	XLOC_000215	ORPHAN	Expressed	-	-	-	-	-
Plyc_v1_00000290	Contig117:155-399	XLOC_000216	ORPHAN	-	-	-	-	-	-
Plyc_v1_00000293	Contig1170:19-307	XLOC_000217	ORPHAN	Expressed	gi|92019814|dbj|BAE93245.1| transposase [Aspergillus oryzae] (eval=3.58089e-07; aligned=93bp[32.18%])	transposase (GO:0003677, F, DNA binding)	-	-	-
Plyc_v1_00000291	Contig1170:68-297	XLOC_000217	ORPHAN	-	-	-	-	-	-
Plyc_v1_00000292	Contig1170:923-1030	XLOC_000218	ORPHAN	-	-	pogo transposable (GO:0003676, F, nucleic acid binding)	-	-	-
Plyc_v1_00000294	Contig1171:15-168	XLOC_000219	ORPHAN	-	-	-	-	-	-
Plyc_v1_00000295	Contig1172:369-879	XLOC_000220	ORPHAN	-	gi|396488941|ref|XP_003842981.1| predicted protein [Leptosphaeria maculans JN3] >gi|312219559|emb|CBX99502.1| predicted protein [Leptosphaeria maculans JN3] (eval=4.69328e-36; aligned=132bp[32.12%])	-	-	-	-
Plyc_v1_00000296	Contig1178:521-1591	XLOC_000221	-	-	gi|255930519|ref|XP_002556819.1| Pc06g02160 [Penicillium chrysogenum Wisconsin 54-1255] >gi|211581432|emb|CAP79209.1| Pc06g02160 [Penicillium chrysogenum Wisconsin 54-1255] (eval=1.87022e-96; aligned=337bp[31.47%])	-	Reverse transcriptase (RNA-dependent DNA polymerase) (start=7 stop=105; global eval=2.1e-22; domain I-eval=3.2e-22)	-	-
Plyc_v1_00000299	Contig1179:2565-4075	XLOC_000222	-	Expressed	gi|189199292|ref|XP_001935983.1| mannan endo-1,6-alpha-mannosidase DCW1 precursor [Pyrenophora tritici-repentis Pt-1C-BFP] >gi|187983082|gb|EDU48570.1| mannan endo-1,6-alpha-mannosidase DCW1 precursor [Pyrenophora tritici-repentis Pt-1C-BFP] (eval=8.32763e-160; aligned=352bp[24.04%])	mannan endo- -alpha-mannosidase dcw1 (GO:0003824, F, catalytic activity)	Glycosyl hydrolase family 76 (start=32 stop=266; global eval=9.7e-105; domain I-eval=1.2e-104)	GH76 (start=12 stop=236; eval=2.2e-80; cov=0.625698324022346)	-
Plyc_v1_00000297	Contig1179:2943-4075	XLOC_000222	-	Expressed	gi|189199292|ref|XP_001935983.1| mannan endo-1,6-alpha-mannosidase DCW1 precursor [Pyrenophora tritici-repentis Pt-1C-BFP] >gi|187983082|gb|EDU48570.1| mannan endo-1,6-alpha-mannosidase DCW1 precursor [Pyrenophora tritici-repentis Pt-1C-BFP] (eval=1.18858e-161; aligned=335bp[32.56%])	mannan endo- -alpha-mannosidase dcw1 (GO:0003824, F, catalytic activity)	Glycosyl hydrolase family 76 (start=32 stop=341; global eval=1e-128; domain I-eval=1.2e-128)	GH76 (start=12 stop=310; eval=1.2e-95; cov=0.832402234636871)	-
Plyc_v1_00000300	Contig1179:3364-4075	XLOC_000222	-	Expressed	gi|189199292|ref|XP_001935983.1| mannan endo-1,6-alpha-mannosidase DCW1 precursor [Pyrenophora tritici-repentis Pt-1C-BFP] >gi|187983082|gb|EDU48570.1| mannan endo-1,6-alpha-mannosidase DCW1 precursor [Pyrenophora tritici-repentis Pt-1C-BFP] (eval=3.4874e-102; aligned=210bp[31.77%])	-	Glycosyl hydrolase family 76 (start=1 stop=139; global eval=6.2e-62; domain I-eval=6.9e-62)	GH76 (start=112 stop=235; eval=3.9e-48; cov=0.343575418994413)	-
Plyc_v1_00000301	Contig1179:4914-5374	XLOC_000223	ORPHAN	Expressed	gi|189209674|ref|XP_001941169.1| neutral alpha-glucosidase AB precursor [Pyrenophora tritici-repentis Pt-1C-BFP] >gi|187977262|gb|EDU43888.1| neutral alpha-glucosidase AB precursor [Pyrenophora tritici-repentis Pt-1C-BFP] (eval=1.44977e-37; aligned=115bp[31.34%])	alpha glucosidase alpha (GO:0005975, P, carbohydrate metabolic process)	-	-	-
Plyc_v1_00000298	Contig1179:158-1542	XLOC_000224	ORPHAN	Expressed	gi|322706506|gb|EFY98086.1| integral membrane protein [Metarhizium anisopliae ARSEF 23] (eval=6.22522e-53; aligned=293bp[30.52%])	-	-	-	-
Plyc_v1_00000304	Contig1180:7013-7715	XLOC_000225	ORPHAN	Expressed	gi|302928173|ref|XP_003054649.1| predicted protein [Nectria haematococca mpVI 77-13-4] >gi|256735590|gb|EEU48936.1| predicted protein [Nectria haematococca mpVI 77-13-4] (eval=5.02708e-08; aligned=116bp[19.53%])	-	-	-	-
Plyc_v1_00000302	Contig1180:7653-7961	XLOC_000225	ORPHAN	Expressed	-	-	-	-	-
Plyc_v1_00000305	Contig1180:4347-5979	XLOC_000226	ORPHAN	Expressed	gi|189211486|ref|XP_001942073.1| predicted protein [Pyrenophora tritici-repentis Pt-1C-BFP] >gi|187978166|gb|EDU44792.1| predicted protein [Pyrenophora tritici-repentis Pt-1C-BFP] (eval=5.06501e-33; aligned=146bp[9.27%])	-	-	-	-
Plyc_v1_00000306	Contig1180:6190-8244	XLOC_000227	ORPHAN	Expressed	gi|242773944|ref|XP_002478343.1| pogo transposable element, putative [Talaromyces stipitatus ATCC 10500] >gi|218721962|gb|EED21380.1| pogo transposable element, putative [Talaromyces stipitatus ATCC 10500] (eval=3.28691e-22; aligned=101bp[4.91%])	-	-	-	-
Plyc_v1_00000303	Contig1180:6284-7361	XLOC_000227	ORPHAN	Expressed	gi|242773944|ref|XP_002478343.1| pogo transposable element, putative [Talaromyces stipitatus ATCC 10500] >gi|218721962|gb|EED21380.1| pogo transposable element, putative [Talaromyces stipitatus ATCC 10500] (eval=1.06191e-22; aligned=101bp[10.97%])	-	-	-	-
Plyc_v1_00000307	Contig1180:5-852	XLOC_000228	ORPHAN	Expressed	gi|400592510|gb|EJP60699.1| reverse transcriptase [Beauveria bassiana ARSEF 2860] (eval=6.55733e-13; aligned=100bp[11.79%])	-	-	-	-
Plyc_v1_00000308	Contig1181:60-890	XLOC_000229	-	-	gi|239608030|gb|EEQ85017.1| predicted protein [Ajellomyces dermatitidis ER-3] (eval=5.42132e-12; aligned=247bp[29.72%])	-	-	-	-
Plyc_v1_00000312	Contig1183:1670-4233	XLOC_000230	ORPHAN	Expressed	gi|400593580|gb|EJP61512.1| transposase-like protein [Beauveria bassiana ARSEF 2860] (eval=0.0; aligned=588bp[22.93%])	transposase-like protein (GO:0003676, F, nucleic acid binding)	-	-	-
Plyc_v1_00000309	Contig1183:1908-4233	XLOC_000230	-	Expressed	gi|400593580|gb|EJP61512.1| transposase-like protein [Beauveria bassiana ARSEF 2860] (eval=0.0; aligned=704bp[30.92%])	transposase-like protein (GO:0005515, F, protein binding; GO:0003676, F, nucleic acid binding)	hAT family dimerisation domain (start=637 stop=706; global eval=1.7e-13; domain I-eval=6.2e-13)	-	-
Plyc_v1_00000313	Contig1183:3039-4233	XLOC_000230	ORPHAN	Expressed	gi|322711733|gb|EFZ03306.1| RecQ helicase TLH3 [Metarhizium anisopliae ARSEF 23] (eval=6.5684e-111; aligned=249bp[21.82%])	-	-	-	-
Plyc_v1_00000314	Contig1183:9352-10709	XLOC_000231	ORPHAN	Expressed	-	-	-	-	-
Plyc_v1_00000315	Contig1183:42-1312	XLOC_000232	ORPHAN	Expressed	gi|400594958|gb|EJP62785.1| TPR repeat protein [Beauveria bassiana ARSEF 2860] (eval=2.0188e-41; aligned=439bp[36.61%])	-	-	-	-
Plyc_v1_00000316	Contig1183:42-1312	XLOC_000232	ORPHAN	Expressed	gi|400594958|gb|EJP62785.1| TPR repeat protein [Beauveria bassiana ARSEF 2860] (eval=9.22891e-33; aligned=262bp[22.64%])	-	-	-	-
Plyc_v1_00000310	Contig1183:596-1285	XLOC_000232	ORPHAN	Expressed	gi|400594958|gb|EJP62785.1| TPR repeat protein [Beauveria bassiana ARSEF 2860] (eval=1.70978e-17; aligned=233bp[33.77%])	-	-	-	-
Plyc_v1_00000311	Contig1183:6107-7394	XLOC_000233	ORPHAN	-	gi|189191188|ref|XP_001931933.1| predicted protein [Pyrenophora tritici-repentis Pt-1C-BFP] >gi|187973539|gb|EDU41038.1| predicted protein [Pyrenophora tritici-repentis Pt-1C-BFP] (eval=1.59099e-113; aligned=446bp[36.08%])	-	-	-	-
Plyc_v1_00000317	Contig1185:2613-3052	XLOC_000234	ORPHAN	-	-	-	-	-	-
Plyc_v1_00000318	Contig1185:3682-3868	XLOC_000235	ORPHAN	-	-	-	-	-	-
Plyc_v1_00000319	Contig1185:4112-4292	XLOC_000236	ORPHAN	-	-	-	-	-	-
Plyc_v1_00000325	Contig1187:2385-6221	XLOC_000237	ORPHAN	Expressed	-	-	-	-	-
Plyc_v1_00000320	Contig1187:2408-4642	XLOC_000237	ORPHAN	Expressed	-	-	-	-	-
Plyc_v1_00000321	Contig1187:6900-8666	XLOC_000238	-	-	-	hypothetical protein SNOG_08573 (GO:0005515, F, protein binding)	-	-	-
Plyc_v1_00000322	Contig1187:197-1743	XLOC_000239	ORPHAN	-	gi|189204500|ref|XP_001938585.1| predicted protein [Pyrenophora tritici-repentis Pt-1C-BFP] >gi|187985684|gb|EDU51172.1| predicted protein [Pyrenophora tritici-repentis Pt-1C-BFP] (eval=7.87699e-21; aligned=312bp[23.42%])	-	-	-	-
Plyc_v1_00000323	Contig1187:9479-11278	XLOC_000240	ORPHAN	-	-	hypothetical protein SNOG_08573 (GO:0005515, F, protein binding)	-	-	-
Plyc_v1_00000324	Contig1187:13354-16113	XLOC_000241	ORPHAN	-	gi|347975985|ref|XP_003437322.1| unnamed protein product [Podospora anserina S mat+] >gi|170940180|emb|CAP65407.1| unnamed protein product [Podospora anserina S mat+] (eval=1.01779e-101; aligned=941bp[34.09%])	-	-	-	-
Plyc_v1_00000326	Contig1188:11024-12988	XLOC_000242	ORPHAN	-	gi|396463737|ref|XP_003836479.1| predicted protein [Leptosphaeria maculans JN3] >gi|312213032|emb|CBX93114.1| predicted protein [Leptosphaeria maculans JN3] (eval=1.06863e-46; aligned=339bp[17.25%])	-	-	-	-
Plyc_v1_00000327	Contig1188:7783-9513	XLOC_000243	ORPHAN	-	gi|340517240|gb|EGR47485.1| predicted protein [Trichoderma reesei QM6a] (eval=4.45218e-75; aligned=373bp[22.2%])	peptidase aspartic (GO:0008233, F, peptidase activity; GO:0019538, P, protein metabolic process; GO:0009056, P, catabolic process)	-	-	lcl|763_phi_base_3_2_protein.fas (eval=1.28826e-43)
Plyc_v1_00000328	Contig1188:10169-10879	XLOC_000244	ORPHAN	-	-	-	-	-	-
Plyc_v1_00000329	Contig1188:16627-17556	XLOC_000245	ORPHAN	-	gi|317031358|ref|XP_001393252.2| reverse transcriptase [Aspergillus niger CBS 513.88] (eval=1.68185e-54; aligned=294bp[43.56%])	-	-	-	-
Plyc_v1_00000330	Contig1188:3906-4932	XLOC_000246	ORPHAN	Expressed	gi|258572772|ref|XP_002545148.1| predicted protein [Uncinocarpus reesii 1704] >gi|237905418|gb|EEP79819.1| predicted protein [Uncinocarpus reesii 1704] (eval=3.04423e-08; aligned=123bp[11.98%])	-	-	-	-
Plyc_v1_00000331	Contig1189:173-451	XLOC_000247	ORPHAN	-	-	-	-	-	-
Plyc_v1_00000332	Contig1189:781-1092	XLOC_000248	ORPHAN	-	gi|189211581|ref|XP_001942120.1| HMG box protein [Pyrenophora tritici-repentis Pt-1C-BFP] >gi|187979319|gb|EDU45945.1| HMG box protein [Pyrenophora tritici-repentis Pt-1C-BFP] (eval=2.62559e-26; aligned=102bp[39.08%])	-	-	-	-
Plyc_v1_00000338	Contig119:6479-7553	XLOC_000249	-	Expressed	gi|50547057|ref|XP_500998.1| YALI0B16984p [Yarrowia lipolytica] >gi|49646864|emb|CAG83251.1| YALI0B16984p [Yarrowia lipolytica CLIB122] (eval=2.53952e-23; aligned=175bp[17.12%])	ras-2 protein (GO:0000166, F, nucleotide binding; GO:0007165, P, signal transduction; GO:0015031, P, protein transport; GO:0016787, F, hydrolase activity; GO:0006139, P, nucleobase-containing compound metabolic process; GO:0009056, P, catabolic process; GO:0005623, C, cell)	Ras family (start=3 stop=153; global eval=1.6e-21; domain I-eval=2.1e-21)	-	lcl|215_phi_base_3_2_protein.fas (eval=9.98964e-22)
Plyc_v1_00000333	Contig119:6868-7620	XLOC_000249	-	Expressed	gi|50547057|ref|XP_500998.1| YALI0B16984p [Yarrowia lipolytica] >gi|49646864|emb|CAG83251.1| YALI0B16984p [Yarrowia lipolytica CLIB122] (eval=3.01513e-18; aligned=152bp[23.35%])	ras small monomeric gtpase (GO:0000166, F, nucleotide binding; GO:0007165, P, signal transduction; GO:0005622, C, intracellular; GO:0015031, P, protein transport; GO:0016787, F, hydrolase activity; GO:0006139, P, nucleobase-containing compound metabolic process; GO:0009056, P, catabolic process; GO:0005623, C, cell)	Ras family (start=32 stop=180; global eval=5.9e-21; domain I-eval=8.5e-21)	-	lcl|215_phi_base_3_2_protein.fas (eval=1.19356e-16)
Plyc_v1_00000339	Contig119:9248-10296	XLOC_000250	-	Expressed	gi|322703818|gb|EFY95421.1| phosphoglycerate mutase, putative [Metarhizium anisopliae ARSEF 23] (eval=1.1977e-69; aligned=124bp[16.38%])	-	Histidine phosphatase superfamily (branch 1) (start=1 stop=112; global eval=1.6e-11; domain I-eval=1.9e-11)	-	-
Plyc_v1_00000334	Contig119:9282-10081	XLOC_000250	-	Expressed	gi|322703818|gb|EFY95421.1| phosphoglycerate mutase, putative [Metarhizium anisopliae ARSEF 23] (eval=7.1209e-51; aligned=168bp[32.18%])	-	Histidine phosphatase superfamily (branch 1) (start=2 stop=139; global eval=1.6e-13; domain I-eval=1.9e-13)	-	-
Plyc_v1_00000335	Contig119:9282-10422	XLOC_000250	-	Expressed	gi|322703818|gb|EFY95421.1| phosphoglycerate mutase, putative [Metarhizium anisopliae ARSEF 23] (eval=3.45449e-74; aligned=211bp[26.57%])	-	Histidine phosphatase superfamily (branch 1) (start=2 stop=165; global eval=5.3e-17; domain I-eval=6.2e-17)	-	-
Plyc_v1_00000340	Contig119:9299-9945	XLOC_000250	-	Expressed	gi|322703818|gb|EFY95421.1| phosphoglycerate mutase, putative [Metarhizium anisopliae ARSEF 23] (eval=6.74658e-51; aligned=159bp[33.19%])	-	Histidine phosphatase superfamily (branch 1) (start=3 stop=147; global eval=2.3e-14; domain I-eval=2.6e-14)	-	-
Plyc_v1_00000341	Contig119:18-1142	XLOC_000251	-	Expressed	gi|154936830|emb|CAL30200.1| NWD1 [Podospora anserina] (eval=5.70018e-48; aligned=160bp[17.8%])	-	WD domain, G-beta repeat (start=5 stop=42; global eval=7.7e-53; domain I-eval=1.7e-13)|WD domain, G-beta repeat (start=87 stop=123; global eval=7.7e-53; domain I-eval=1.7e-14)|WD domain, G-beta repeat (start=128 stop=165; global eval=7.7e-53; domain I-eval=3.5e-15)	-	lcl|159_phi_base_3_2_protein.fas (eval=1.69636e-15)
Plyc_v1_00000342	Contig119:18-1142	XLOC_000251	-	Expressed	gi|154936832|emb|CAL30201.1| HNWD3 [Podospora anserina] (eval=2.43469e-65; aligned=115bp[10.22%])	-	WD domain, G-beta repeat (start=5 stop=42; global eval=1.8e-69; domain I-eval=2.3e-13)|WD domain, G-beta repeat (start=87 stop=123; global eval=1.8e-69; domain I-eval=2.3e-14)|WD domain, G-beta repeat (start=128 stop=165; global eval=1.8e-69; domain I-eval=1.8e-13)|WD domain, G-beta repeat (start=170 stop=201; global eval=1.8e-69; domain I-eval=1.6e-09)	-	lcl|159_phi_base_3_2_protein.fas (eval=8.70454e-19)
Plyc_v1_00000336	Contig119:272-544	XLOC_000251	-	Expressed	gi|281410829|gb|ADA68827.1| NWD1 [Podospora anserina] (eval=6.33026e-20; aligned=91bp[41.55%])	af323583_1beta transducin-like protein het-e2c*4 (GO:0005515, F, protein binding)	-	-	-
Plyc_v1_00000343	Contig119:1755-2907	XLOC_000252	ORPHAN	Expressed	gi|400599902|gb|EJP67593.1| ankyrin repeat-containing protein [Beauveria bassiana ARSEF 2860] (eval=2.46773e-45; aligned=152bp[14.49%])	-	-	-	-
Plyc_v1_00000344	Contig119:3476-6338	XLOC_000253	ORPHAN	Expressed	gi|119172696|ref|XP_001238917.1| predicted protein [Coccidioides immitis RS] (eval=2.0136e-41; aligned=327bp[11.87%])	-	-	-	-
Plyc_v1_00000337	Contig119:10675-12618	XLOC_000254	ORPHAN	Expressed	gi|347841153|emb|CCD55725.1| similar to ankyrin repeat containing protein [Botryotinia fuckeliana] (eval=2.51266e-47; aligned=407bp[22.57%])	ankyrin repeat containing protein (GO:0005515, F, protein binding)	-	-	-
Plyc_v1_00000345	Contig119:3024-3381	XLOC_000255	ORPHAN	Expressed	-	-	-	-	-
Plyc_v1_00000346	Contig1190:562-897	XLOC_000256	ORPHAN	-	gi|242772704|ref|XP_002478091.1| transposon, putative [Talaromyces stipitatus ATCC 10500] >gi|218721710|gb|EED21128.1| transposon, putative [Talaromyces stipitatus ATCC 10500] (eval=1.01511e-14; aligned=100bp[29.76%])	af333034_1 transposase (GO:0003677, F, DNA binding)	-	-	-
Plyc_v1_00000347	Contig1194:27-1084	XLOC_000257	ORPHAN	Expressed	gi|347441918|emb|CCD34839.1| similar to similar to gi|17225202|gb|AAL37297.1|AF323581_1 beta transducin-like protein HET-E4s [Botryotinia fuckeliana] (eval=4.71183e-123; aligned=328bp[32.54%])	-	-	-	-
Plyc_v1_00000348	Contig1194:27-1127	XLOC_000257	ORPHAN	Expressed	gi|347441918|emb|CCD34839.1| similar to similar to gi|17225202|gb|AAL37297.1|AF323581_1 beta transducin-like protein HET-E4s [Botryotinia fuckeliana] (eval=5.93092e-138; aligned=366bp[33.24%])	-	-	-	-
Plyc_v1_00000349	Contig1196:1960-2133	XLOC_000258	ORPHAN	-	-	-	-	-	-
Plyc_v1_00000350	Contig1196:3512-4360	XLOC_000259	ORPHAN	-	gi|6650018|gb|AAF21677.1|AF051915_1 gag polyprotein [Passalora fulva] >gi|2563|emb|CAA77890.1| putative gag homologue [Passalora fulva] (eval=5.28469e-12; aligned=266bp[37.1%])	-	-	-	-
Plyc_v1_00000351	Contig1196:5138-6809	XLOC_000260	-	-	gi|58268442|ref|XP_571377.1| retrotransposon nucleocapsid protein [Cryptococcus neoformans var. neoformans JEC21] >gi|57227612|gb|AAW44070.1| retrotransposon nucleocapsid protein, putative [Cryptococcus neoformans var. neoformans JEC21] (eval=1.70236e-38; aligned=117bp[19.31%])	-	-	-	lcl|748_phi_base_3_2_protein.fas (eval=5.83515e-31)
Plyc_v1_00000352	Contig1196:7662-8087	XLOC_000261	ORPHAN	-	gi|6650019|gb|AAF21678.1|AF051915_2 pol polyprotein [Passalora fulva] (eval=1.99914e-26; aligned=155bp[36.38%])	-	-	-	-
Plyc_v1_00000353	Contig1196:62-722	XLOC_000262	ORPHAN	-	gi|212533079|ref|XP_002146696.1| pogo transposable element, putative [Penicillium marneffei ATCC 18224] >gi|210072060|gb|EEA26149.1| pogo transposable element, putative [Penicillium marneffei ATCC 18224] (eval=1.4705e-66; aligned=194bp[31.86%])	pogo transposable (GO:0003676, F, nucleic acid binding)	-	-	-
Plyc_v1_00000354	Contig1196:9265-9756	XLOC_000263	ORPHAN	Expressed	-	-	-	-	-
Plyc_v1_00000356	Contig1197:5-334	XLOC_000264	ORPHAN	Expressed	gi|325194416|emb|CCA28279.1| putative transposase [Albugo laibachii Nc14] (eval=7.56785e-18; aligned=65bp[19.7%])	-	-	-	-
Plyc_v1_00000355	Contig1197:92-420	XLOC_000264	ORPHAN	-	gi|325194416|emb|CCA28279.1| putative transposase [Albugo laibachii Nc14] (eval=1.98754e-18; aligned=88bp[29.04%])	-	-	-	-
Plyc_v1_00000360	Contig1198:3501-4414	XLOC_000265	ORPHAN	Expressed	-	-	-	-	-
Plyc_v1_00000357	Contig1198:481-1104	XLOC_000266	ORPHAN	-	-	-	-	-	-
Plyc_v1_00000358	Contig1198:3254-3535	XLOC_000267	ORPHAN	-	-	-	-	-	-
Plyc_v1_00000359	Contig1198:3868-4111	XLOC_000268	ORPHAN	-	-	-	-	-	-
Plyc_v1_00000361	Contig1198:2227-2943	XLOC_000269	ORPHAN	Expressed	-	-	-	-	-
Plyc_v1_00000362	Contig1199:188-390	XLOC_000270	ORPHAN	-	-	-	-	-	-
Plyc_v1_00000363	Contig12:1604-2263	XLOC_000271	-	-	gi|396464702|ref|XP_003836960.1| predicted protein [Leptosphaeria maculans JN3] >gi|312213516|emb|CBX89946.1| predicted protein [Leptosphaeria maculans JN3] (eval=1.9539e-51; aligned=157bp[29.73%])	tpa_inf: gpr1 fun34 -class plasma membrane protein (GO:0005623, C, cell)	GPR1/FUN34/yaaH family (start=58 stop=147; global eval=3.3e-15; domain I-eval=4.2e-15)	-	-
Plyc_v1_00000364	Contig120:4333-6108	XLOC_000272	-	-	gi|258569385|ref|XP_002543496.1| predicted protein [Uncinocarpus reesii 1704] >gi|237903766|gb|EEP78167.1| predicted protein [Uncinocarpus reesii 1704] (eval=4.25152e-31; aligned=517bp[29.11%])	-	-	-	-
Plyc_v1_00000367	Contig1201:589-1174	XLOC_000273	ORPHAN	Expressed	-	-	-	-	-
Plyc_v1_00000366	Contig1201:589-953	XLOC_000273	ORPHAN	Expressed	-	-	-	-	-
Plyc_v1_00000365	Contig1201:782-1165	XLOC_000273	ORPHAN	Expressed	-	-	-	-	-
Plyc_v1_00000369	Contig1202:136-1507	XLOC_000274	-	Expressed	gi|159122695|gb|EDP47816.1| C2H2 finger domain protein [Aspergillus fumigatus A1163] (eval=1.3518e-89; aligned=380bp[34.42%])	protein (GO:0003677, F, DNA binding; GO:0006259, P, DNA metabolic process)	Protein of unknown function (DUF3435) (start=20 stop=356; global eval=3.9e-125; domain I-eval=5.2e-125)	-	-
Plyc_v1_00000368	Contig1202:4-1507	XLOC_000274	-	Expressed	gi|159122695|gb|EDP47816.1| C2H2 finger domain protein [Aspergillus fumigatus A1163] (eval=1.18625e-114; aligned=465bp[35.58%])	-	Protein of unknown function (DUF3435) (start=1 stop=322; global eval=1.6e-111; domain I-eval=1.9e-111)	-	-
Plyc_v1_00000373	Contig1204:477-2518	XLOC_000275	-	Expressed	gi|189202284|ref|XP_001937478.1| membrane transporter [Pyrenophora tritici-repentis Pt-1C-BFP] >gi|187984577|gb|EDU50065.1| membrane transporter [Pyrenophora tritici-repentis Pt-1C-BFP] (eval=1.3202e-167; aligned=448bp[23.64%])	membrane transporter (GO:0005623, C, cell; GO:0005215, F, transporter activity; GO:0006810, P, transport)	Sugar (and other) transporter (start=24 stop=419; global eval=1.3e-15; domain I-eval=3e-15)	-	-
Plyc_v1_00000370	Contig1204:780-2518	XLOC_000275	-	Expressed	gi|189202284|ref|XP_001937478.1| membrane transporter [Pyrenophora tritici-repentis Pt-1C-BFP] >gi|187984577|gb|EDU50065.1| membrane transporter [Pyrenophora tritici-repentis Pt-1C-BFP] (eval=7.04794e-173; aligned=498bp[32.36%])	membrane transporter (GO:0005623, C, cell; GO:0005215, F, transporter activity; GO:0006810, P, transport)	Sugar (and other) transporter (start=105 stop=500; global eval=2.1e-15; domain I-eval=5.1e-15)	-	-
Plyc_v1_00000374	Contig1204:2980-4646	XLOC_000276	-	Expressed	gi|119473755|ref|XP_001258753.1| Rieske [2Fe-2S] domain protein [Neosartorya fischeri NRRL 181] >gi|119406906|gb|EAW16856.1| Rieske [2Fe-2S] domain protein [Neosartorya fischeri NRRL 181] (eval=2.05283e-140; aligned=398bp[25.96%])	iron-sulfur cluster-binding rieske family domain protein (GO:0005488, F, binding; GO:0008152, P, metabolic process; GO:0009056, P, catabolic process; GO:0003824, F, catalytic activity)	Ring hydroxylating alpha subunit (catalytic domain) (start=218 stop=393; global eval=7.7e-31; domain I-eval=2.1e-30)|Rieske [2Fe-2S] domain (start=79 stop=161; global eval=1.6e-13; domain I-eval=3.6e-13)	-	-
Plyc_v1_00000371	Contig1204:3164-4444	XLOC_000276	-	-	gi|119473755|ref|XP_001258753.1| Rieske [2Fe-2S] domain protein [Neosartorya fischeri NRRL 181] >gi|119406906|gb|EAW16856.1| Rieske [2Fe-2S] domain protein [Neosartorya fischeri NRRL 181] (eval=1.51537e-140; aligned=398bp[32.36%])	iron-sulfur cluster-binding rieske family domain protein (GO:0005488, F, binding; GO:0008152, P, metabolic process; GO:0009056, P, catabolic process; GO:0003824, F, catalytic activity)	Ring hydroxylating alpha subunit (catalytic domain) (start=186 stop=361; global eval=7.1e-31; domain I-eval=2e-30)|Rieske [2Fe-2S] domain (start=47 stop=129; global eval=1.5e-13; domain I-eval=3.4e-13)	-	-
Plyc_v1_00000375	Contig1204:4833-7587	XLOC_000277	ORPHAN	Expressed	gi|242777811|ref|XP_002479109.1| C6 transcription factor, putative [Talaromyces stipitatus ATCC 10500] >gi|218722728|gb|EED22146.1| C6 transcription factor, putative [Talaromyces stipitatus ATCC 10500] (eval=1.26647e-98; aligned=641bp[24.86%])	-	-	-	-
Plyc_v1_00000372	Contig1204:6044-7496	XLOC_000277	ORPHAN	-	gi|242777811|ref|XP_002479109.1| C6 transcription factor, putative [Talaromyces stipitatus ATCC 10500] >gi|218722728|gb|EED22146.1| C6 transcription factor, putative [Talaromyces stipitatus ATCC 10500] (eval=2.35756e-63; aligned=339bp[24.2%])	-	-	-	-
Plyc_v1_00000376	Contig1205:66-838	XLOC_000278	ORPHAN	-	-	-	-	-	-
Plyc_v1_00000377	Contig1205:1782-1942	XLOC_000279	ORPHAN	-	-	-	-	-	-
Plyc_v1_00000378	Contig1207:907-1168	XLOC_000280	ORPHAN	-	-	-	-	-	-
Plyc_v1_00000379	Contig1210:3333-3609	XLOC_000281	ORPHAN	-	gi|154277650|ref|XP_001539663.1| predicted protein [Ajellomyces capsulatus NAm1] >gi|150413248|gb|EDN08631.1| predicted protein [Ajellomyces capsulatus NAm1] (eval=2.07331e-10; aligned=38bp[17.12%])	-	-	-	-
Plyc_v1_00000380	Contig1210:1539-1680	XLOC_000282	ORPHAN	-	-	-	-	-	-
Plyc_v1_00000381	Contig1211:75-359	XLOC_000283	ORPHAN	-	-	-	-	-	-
Plyc_v1_00000382	Contig1212:54-539	XLOC_000284	ORPHAN	Expressed	gi|396481487|ref|XP_003841251.1| similar to gi|17225202|gb|AAL37297.1|AF323581_1 beta transducin-like protein HET-E4s [Leptosphaeria maculans JN3] >gi|312217825|emb|CBX97772.1| similar to gi|17225202|gb|AAL37297.1|AF323581_1 beta transducin-like protein HET-E4s [Leptosphaeria maculans JN3] (eval=1.98609e-34; aligned=143bp[33.18%])	-	-	-	-
Plyc_v1_00000384	Contig1212:1683-2233	XLOC_000285	ORPHAN	Expressed	gi|347441918|emb|CCD34839.1| similar to similar to gi|17225202|gb|AAL37297.1|AF323581_1 beta transducin-like protein HET-E4s [Botryotinia fuckeliana] (eval=7.7658e-60; aligned=170bp[30.85%])	-	-	-	-
Plyc_v1_00000383	Contig1212:678-2233	XLOC_000285	ORPHAN	Expressed	gi|347441918|emb|CCD34839.1| similar to similar to gi|17225202|gb|AAL37297.1|AF323581_1 beta transducin-like protein HET-E4s [Botryotinia fuckeliana] (eval=4.45308e-162; aligned=469bp[31.71%])	-	-	-	-
Plyc_v1_00000385	Contig1212:2481-3000	XLOC_000286	ORPHAN	Expressed	gi|347441918|emb|CCD34839.1| similar to similar to gi|17225202|gb|AAL37297.1|AF323581_1 beta transducin-like protein HET-E4s [Botryotinia fuckeliana] (eval=2.26226e-09; aligned=52bp[10.0%])	-	-	-	-
Plyc_v1_00000386	Contig1212:3234-3577	XLOC_000287	ORPHAN	Expressed	-	-	-	-	-
Plyc_v1_00000387	Contig1214:1867-2079	XLOC_000288	ORPHAN	-	-	-	-	-	-
Plyc_v1_00000388	Contig1215:630-1267	XLOC_000289	-	Expressed	gi|189197811|ref|XP_001935243.1| predicted protein [Pyrenophora tritici-repentis Pt-1C-BFP] >gi|187981191|gb|EDU47817.1| predicted protein [Pyrenophora tritici-repentis Pt-1C-BFP] (eval=9.86499e-30; aligned=161bp[30.15%])	-	-	-	-
Plyc_v1_00000389	Contig1215:1503-1807	XLOC_000290	ORPHAN	Expressed	-	-	-	-	-
Plyc_v1_00000390	Contig1216:17-439	XLOC_000291	-	-	-	-	-	-	-
Plyc_v1_00000391	Contig1216:2891-3429	XLOC_000292	-	-	gi|288919777|ref|ZP_06414102.1| protein of unknown function DUF574 [Frankia sp. EUN1f] >gi|288348785|gb|EFC83037.1| protein of unknown function DUF574 [Frankia sp. EUN1f] (eval=1.40647e-31; aligned=164bp[30.43%])	-	S-adenosyl methyltransferase (start=1 stop=153; global eval=1.3e-43; domain I-eval=1.4e-43)	-	-
Plyc_v1_00000392	Contig1217:185-590	XLOC_000293	ORPHAN	-	-	-	-	-	-
Plyc_v1_00000393	Contig1217:577-821	XLOC_000293	ORPHAN	Expressed	-	-	-	-	-
Plyc_v1_00000394	Contig1221:2985-3308	XLOC_000294	-	-	gi|380493129|emb|CCF34104.1| NADH-flavin oxidoreductase/NADH oxidase [Colletotrichum higginsianum] (eval=1.2089e-39; aligned=107bp[33.02%])	nadh:flavin oxidoreductase nadh oxidase (GO:0000166, F, nucleotide binding; GO:0003824, F, catalytic activity; GO:0008152, P, metabolic process)	-	-	-
Plyc_v1_00000395	Contig1221:13523-14685	XLOC_000295	-	-	gi|396493369|ref|XP_003844018.1| similar to DUF1295 domain protein [Leptosphaeria maculans JN3] >gi|312220598|emb|CBY00539.1| similar to DUF1295 domain protein [Leptosphaeria maculans JN3] (eval=9.88239e-165; aligned=346bp[31.17%])	-	Protein of unknown function (DUF1295) (start=79 stop=331; global eval=2.5e-35; domain I-eval=3.4e-35)	-	-
Plyc_v1_00000398	Contig1221:10041-13267	XLOC_000296	ORPHAN	Expressed	gi|189188224|ref|XP_001930451.1| DNA topoisomerase 3-beta [Pyrenophora tritici-repentis Pt-1C-BFP] >gi|187972057|gb|EDU39556.1| DNA topoisomerase 3-beta [Pyrenophora tritici-repentis Pt-1C-BFP] (eval=0.0; aligned=655bp[31.46%])	dna topoisomerase iii (GO:0003677, F, DNA binding; GO:0003824, F, catalytic activity; GO:0005694, C, chromosome; GO:0006259, P, DNA metabolic process)	-	-	-
Plyc_v1_00000399	Contig1221:8109-14870	XLOC_000296	-	Expressed	gi|189188224|ref|XP_001930451.1| DNA topoisomerase 3-beta [Pyrenophora tritici-repentis Pt-1C-BFP] >gi|187972057|gb|EDU39556.1| DNA topoisomerase 3-beta [Pyrenophora tritici-repentis Pt-1C-BFP] (eval=0.0; aligned=502bp[8.81%])	dna topoisomerase iii (GO:0003677, F, DNA binding; GO:0003824, F, catalytic activity; GO:0005694, C, chromosome; GO:0006259, P, DNA metabolic process)	Protein of unknown function (DUF1295) (start=107 stop=377; global eval=1.8e-29; domain I-eval=4e-27)	-	-
Plyc_v1_00000400	Contig1221:8109-14870	XLOC_000296	-	Expressed	gi|189188224|ref|XP_001930451.1| DNA topoisomerase 3-beta [Pyrenophora tritici-repentis Pt-1C-BFP] >gi|187972057|gb|EDU39556.1| DNA topoisomerase 3-beta [Pyrenophora tritici-repentis Pt-1C-BFP] (eval=0.0; aligned=461bp[7.03%])	-	Protein of unknown function (DUF1295) (start=107 stop=377; global eval=1.8e-29; domain I-eval=4e-27)	-	-
Plyc_v1_00000401	Contig1221:8109-14870	XLOC_000296	-	Expressed	gi|189188224|ref|XP_001930451.1| DNA topoisomerase 3-beta [Pyrenophora tritici-repentis Pt-1C-BFP] >gi|187972057|gb|EDU39556.1| DNA topoisomerase 3-beta [Pyrenophora tritici-repentis Pt-1C-BFP] (eval=0.0; aligned=512bp[8.13%])	dna topoisomerase iii (GO:0003677, F, DNA binding; GO:0003824, F, catalytic activity; GO:0005694, C, chromosome; GO:0006259, P, DNA metabolic process)	Protein of unknown function (DUF1295) (start=107 stop=377; global eval=1.8e-29; domain I-eval=4e-27)	-	-
Plyc_v1_00000396	Contig1221:8395-10373	XLOC_000296	ORPHAN	Expressed	gi|361127155|gb|EHK99131.1| putative protein STB3 [Glarea lozoyensis 74030] (eval=5.75823e-34; aligned=337bp[17.87%])	-	-	-	-
Plyc_v1_00000397	Contig1221:8697-9836	XLOC_000296	ORPHAN	Expressed	gi|361127155|gb|EHK99131.1| putative protein STB3 [Glarea lozoyensis 74030] (eval=2.91601e-34; aligned=337bp[29.56%])	-	-	-	-
Plyc_v1_00000402	Contig1221:5095-6073	XLOC_000297	ORPHAN	Expressed	-	-	-	-	-
Plyc_v1_00000403	Contig1221:6269-7360	XLOC_000298	-	Expressed	-	-	Domain of unknown function (DUF4267) (start=25 stop=166; global eval=1.8e-21; domain I-eval=2.3e-21)	-	-
Plyc_v1_00000404	Contig1223:24-242	XLOC_000299	ORPHAN	-	-	-	-	-	-
Plyc_v1_00000405	Contig1224:19-373	XLOC_000300	ORPHAN	-	-	-	-	-	-
Plyc_v1_00000406	Contig1232:484-635	XLOC_000301	ORPHAN	-	-	-	-	-	-
Plyc_v1_00000408	Contig1233:1400-1806	XLOC_000302	ORPHAN	Expressed	gi|296818057|ref|XP_002849365.1| predicted protein [Arthroderma otae CBS 113480] >gi|238839818|gb|EEQ29480.1| predicted protein [Arthroderma otae CBS 113480] (eval=2.07182e-07; aligned=89bp[21.87%])	-	-	-	-
Plyc_v1_00000407	Contig1233:586-1823	XLOC_000302	-	Expressed	gi|296818057|ref|XP_002849365.1| predicted protein [Arthroderma otae CBS 113480] >gi|238839818|gb|EEQ29480.1| predicted protein [Arthroderma otae CBS 113480] (eval=3.17777e-47; aligned=331bp[27.86%])	-	-	-	-
Plyc_v1_00000409	Contig1234:116-376	XLOC_000303	ORPHAN	-	gi|400594163|gb|EJP62031.1| pol polyprotein [Beauveria bassiana ARSEF 2860] (eval=1.26328e-12; aligned=88bp[44.44%])	-	-	-	-
Plyc_v1_00000410	Contig1235:1592-1759	XLOC_000304	ORPHAN	-	-	-	-	-	-
Plyc_v1_00000411	Contig1238:131-679	XLOC_000305	ORPHAN	-	-	-	-	-	-
Plyc_v1_00000413	Contig124:9-1477	XLOC_000306	-	Expressed	gi|378725605|gb|EHY52064.1| (R,R)-butanediol dehydrogenase [Exophiala dermatitidis NIH/UT8656] (eval=4.80955e-111; aligned=409bp[30.61%])	sorbitol dehydrogenase (GO:0005488, F, binding; GO:0003824, F, catalytic activity; GO:0008152, P, metabolic process; GO:0000166, F, nucleotide binding)	Zinc-binding dehydrogenase (start=145 stop=272; global eval=1.6e-25; domain I-eval=2.4e-25)|Alcohol dehydrogenase GroES-like domain (start=20 stop=105; global eval=7.5e-19; domain I-eval=1.2e-18)	-	lcl|582_phi_base_3_2_protein.fas (eval=6.44132e-11)
Plyc_v1_00000414	Contig124:9-1477	XLOC_000306	-	Expressed	gi|378725605|gb|EHY52064.1| (R,R)-butanediol dehydrogenase [Exophiala dermatitidis NIH/UT8656] (eval=9.54294e-120; aligned=326bp[26.12%])	sorbitol dehydrogenase (GO:0005488, F, binding; GO:0003824, F, catalytic activity; GO:0008152, P, metabolic process; GO:0000166, F, nucleotide binding)	Zinc-binding dehydrogenase (start=128 stop=255; global eval=1.5e-25; domain I-eval=2.2e-25)|Alcohol dehydrogenase GroES-like domain (start=4 stop=88; global eval=1.4e-18; domain I-eval=2.2e-18)	-	lcl|582_phi_base_3_2_protein.fas (eval=9.19058e-12)
Plyc_v1_00000412	Contig124:92-1448	XLOC_000306	-	Expressed	gi|378725605|gb|EHY52064.1| (R,R)-butanediol dehydrogenase [Exophiala dermatitidis NIH/UT8656] (eval=1.12376e-125; aligned=358bp[33.24%])	sorbitol dehydrogenase (GO:0005488, F, binding; GO:0003824, F, catalytic activity; GO:0008152, P, metabolic process; GO:0000166, F, nucleotide binding)	Alcohol dehydrogenase GroES-like domain (start=27 stop=147; global eval=9.3e-26; domain I-eval=1.4e-25)|Zinc-binding dehydrogenase (start=187 stop=314; global eval=2.2e-25; domain I-eval=3.3e-25)	-	lcl|582_phi_base_3_2_protein.fas (eval=1.65721e-14)
Plyc_v1_00000415	Contig124:2206-3383	XLOC_000307	ORPHAN	Expressed	-	-	-	-	-
Plyc_v1_00000416	Contig1240:756-1481	XLOC_000308	ORPHAN	-	-	-	-	-	-
Plyc_v1_00000418	Contig1241:155-505	XLOC_000309	ORPHAN	Expressed	gi|7981425|emb|CAB91877.1| polyprotein [Phaeosphaeria nodorum] (eval=5.08088e-38; aligned=117bp[33.33%])	-	-	-	-
Plyc_v1_00000420	Contig1241:3-512	XLOC_000309	ORPHAN	Expressed	gi|7981425|emb|CAB91877.1| polyprotein [Phaeosphaeria nodorum] (eval=1.52155e-58; aligned=169bp[33.14%])	-	-	-	-
Plyc_v1_00000417	Contig1241:71-500	XLOC_000309	ORPHAN	-	gi|7981425|emb|CAB91877.1| polyprotein [Phaeosphaeria nodorum] (eval=2.80391e-28; aligned=102bp[31.78%])	-	-	-	-
Plyc_v1_00000421	Contig1241:797-1186	XLOC_000310	-	Expressed	gi|7981425|emb|CAB91877.1| polyprotein [Phaeosphaeria nodorum] (eval=6.97822e-48; aligned=117bp[30.0%])	hypothetical protein PTT_13531 (GO:0006259, P, DNA metabolic process; GO:0003676, F, nucleic acid binding)	-	-	-
Plyc_v1_00000419	Contig1241:822-1183	XLOC_000310	-	-	gi|7981425|emb|CAB91877.1| polyprotein [Phaeosphaeria nodorum] (eval=1.44575e-24; aligned=81bp[31.27%])	-	-	-	-
Plyc_v1_00000422	Contig1242:3506-4684	XLOC_000311	-	-	gi|347828948|emb|CCD44645.1| similar to amino acid transporter [Botryotinia fuckeliana] (eval=1.11339e-77; aligned=355bp[33.62%])	amino acid (GO:0006810, P, transport; GO:0005215, F, transporter activity; GO:0005623, C, cell)	Amino acid permease (start=2 stop=327; global eval=1.5e-29; domain I-eval=1.8e-29)	-	-
Plyc_v1_00000423	Contig1242:6428-6709	XLOC_000312	ORPHAN	Expressed	-	-	-	-	-
Plyc_v1_00000424	Contig1242:8250-9047	XLOC_000313	-	-	gi|400602790|gb|EJP70388.1| 2OG-Fe(II) oxygenase family Oxidoreductase [Beauveria bassiana ARSEF 2860] (eval=2.22402e-36; aligned=247bp[30.95%])	2og-fe oxygenase family oxidoreductase (GO:0003824, F, catalytic activity; GO:0008152, P, metabolic process; GO:0005488, F, binding)	-	-	-
Plyc_v1_00000425	Contig1242:926-2241	XLOC_000314	ORPHAN	-	gi|396475298|ref|XP_003839753.1| predicted protein [Leptosphaeria maculans JN3] >gi|312216323|emb|CBX96274.1| predicted protein [Leptosphaeria maculans JN3] (eval=5.52309e-29; aligned=275bp[26.27%])	-	-	-	-
Plyc_v1_00000426	Contig1242:4-869	XLOC_000315	ORPHAN	Expressed	gi|189210756|ref|XP_001941709.1| vegetative incompatibility protein HET-E-1 [Pyrenophora tritici-repentis Pt-1C-BFP] >gi|187977802|gb|EDU44428.1| vegetative incompatibility protein HET-E-1 [Pyrenophora tritici-repentis Pt-1C-BFP] (eval=2.32187e-53; aligned=170bp[19.63%])	vegetative incompatibility protein het-e-1 (GO:0005515, F, protein binding)	-	-	lcl|159_phi_base_3_2_protein.fas (eval=1.33993e-16)
Plyc_v1_00000427	Contig1244:6701-6904	XLOC_000316	ORPHAN	-	-	-	-	-	-
Plyc_v1_00000430	Contig1245:147-1590	XLOC_000317	-	Expressed	gi|255936023|ref|XP_002559038.1| Pc13g06040 [Penicillium chrysogenum Wisconsin 54-1255] >gi|211583658|emb|CAP91673.1| Pc13g06040 [Penicillium chrysogenum Wisconsin 54-1255] (eval=1.66533e-13; aligned=347bp[25.22%])	-	-	-	-
Plyc_v1_00000431	Contig1245:2651-5734	XLOC_000318	-	Expressed	gi|242821429|ref|XP_002487679.1| ankyrin repeat-containing protein, putative [Talaromyces stipitatus ATCC 10500] >gi|218712600|gb|EED12025.1| ankyrin repeat-containing protein, putative [Talaromyces stipitatus ATCC 10500] (eval=4.84829e-156; aligned=440bp[14.75%])	-	Ankyrin repeats (many copies) (start=674 stop=723; global eval=1.7e-24; domain I-eval=6.3e-08)|Ankyrin repeats (many copies) (start=707 stop=755; global eval=1.7e-24; domain I-eval=5.2e-09)	-	-
Plyc_v1_00000428	Contig1245:2798-5734	XLOC_000318	-	Expressed	gi|242821429|ref|XP_002487679.1| ankyrin repeat-containing protein, putative [Talaromyces stipitatus ATCC 10500] >gi|218712600|gb|EED12025.1| ankyrin repeat-containing protein, putative [Talaromyces stipitatus ATCC 10500] (eval=4.49261e-156; aligned=441bp[15.86%])	-	Ankyrin repeats (many copies) (start=716 stop=764; global eval=3.7e-23; domain I-eval=5.2e-09)	-	-
Plyc_v1_00000429	Contig1245:3027-5734	XLOC_000318	-	Expressed	gi|189206656|ref|XP_001939662.1| ankyrin repeat domain containing protein [Pyrenophora tritici-repentis Pt-1C-BFP] >gi|187975755|gb|EDU42381.1| ankyrin repeat domain containing protein [Pyrenophora tritici-repentis Pt-1C-BFP] (eval=0.0; aligned=808bp[32.29%])	ankyrin repeat protein (GO:0005515, F, protein binding)	Ankyrin repeats (many copies) (start=698 stop=747; global eval=3e-23; domain I-eval=3.5e-09)	-	-
Plyc_v1_00000432	Contig1246:5403-10278	XLOC_000319	-	Expressed	gi|347441918|emb|CCD34839.1| similar to similar to gi|17225202|gb|AAL37297.1|AF323581_1 beta transducin-like protein HET-E4s [Botryotinia fuckeliana] (eval=0.0; aligned=549bp[29.8%])	-	Heterokaryon incompatibility protein (HET) (start=90 stop=188; global eval=1.3e-20; domain I-eval=1.6e-19)|NACHT domain (start=338 stop=501; global eval=9.7e-19; domain I-eval=4.2e-17)	-	-
Plyc_v1_00000433	Contig1246:5403-10278	XLOC_000319	-	Expressed	gi|347441918|emb|CCD34839.1| similar to similar to gi|17225202|gb|AAL37297.1|AF323581_1 beta transducin-like protein HET-E4s [Botryotinia fuckeliana] (eval=0.0; aligned=360bp[18.88%])	-	NACHT domain (start=338 stop=522; global eval=2.8e-28; domain I-eval=4.9e-28)|Heterokaryon incompatibility protein (HET) (start=90 stop=188; global eval=1.6e-20; domain I-eval=1.6e-19)	-	-
Plyc_v1_00000434	Contig1246:1695-2347	XLOC_000320	ORPHAN	Expressed	-	-	-	-	-
Plyc_v1_00000435	Contig1246:1705-2869	XLOC_000320	ORPHAN	Expressed	-	-	-	-	-
Plyc_v1_00000436	Contig1246:4041-4829	XLOC_000321	ORPHAN	Expressed	-	-	-	-	-
Plyc_v1_00000437	Contig1246:4041-4829	XLOC_000321	ORPHAN	Expressed	gi|146324405|ref|XP_750673.2| integral membrane protein [Aspergillus fumigatus Af293] >gi|129557230|gb|EAL88635.2| integral membrane protein, putative [Aspergillus fumigatus Af293] >gi|159124233|gb|EDP49351.1| integral membrane protein, putative [Aspergillus fumigatus A1163] (eval=2.7368e-10; aligned=100bp[15.97%])	-	-	-	-
Plyc_v1_00000438	Contig1247:1123-1707	XLOC_000322	ORPHAN	-	-	-	-	-	-
Plyc_v1_00000439	Contig1247:2615-2878	XLOC_000323	ORPHAN	-	gi|119178881|ref|XP_001241077.1| predicted protein [Coccidioides immitis RS] (eval=2.87255e-09; aligned=39bp[22.81%])	-	-	-	-
Plyc_v1_00000440	Contig1248:2563-2879	XLOC_000324	ORPHAN	-	-	-	-	-	-
Plyc_v1_00000441	Contig1250:79-288	XLOC_000325	ORPHAN	-	-	-	-	-	-
Plyc_v1_00000443	Contig1253:462-2739	XLOC_000326	-	Expressed	gi|189210760|ref|XP_001941711.1| kinesin light chain 3 [Pyrenophora tritici-repentis Pt-1C-BFP] >gi|187977804|gb|EDU44430.1| kinesin light chain 3 [Pyrenophora tritici-repentis Pt-1C-BFP] (eval=0.0; aligned=723bp[32.52%])	kinesin light chain 1 (GO:0000166, F, nucleotide binding; GO:0016787, F, hydrolase activity; GO:0005515, F, protein binding)	NB-ARC domain (start=57 stop=284; global eval=1e-14; domain I-eval=1.6e-14)|Tetratricopeptide repeat (start=452 stop=511; global eval=3.3e-13; domain I-eval=1e-12)	-	-
Plyc_v1_00000442	Contig1253:79-2739	XLOC_000326	-	Expressed	gi|189204674|ref|XP_001938672.1| kinesin light chain [Pyrenophora tritici-repentis Pt-1C-BFP] >gi|187985771|gb|EDU51259.1| kinesin light chain [Pyrenophora tritici-repentis Pt-1C-BFP] (eval=0.0; aligned=764bp[28.71%])	kinesin light chain 1 (GO:0000166, F, nucleotide binding; GO:0016787, F, hydrolase activity; GO:0005515, F, protein binding)	Tetratricopeptide repeat (start=492 stop=552; global eval=4.1e-27; domain I-eval=4.1e-14)|NB-ARC domain (start=58 stop=284; global eval=1.2e-14; domain I-eval=1.9e-14)	-	-
Plyc_v1_00000445	Contig1257:21-663	XLOC_000327	ORPHAN	Expressed	gi|154287174|ref|XP_001544382.1| predicted protein [Ajellomyces capsulatus NAm1] >gi|150408023|gb|EDN03564.1| predicted protein [Ajellomyces capsulatus NAm1] (eval=2.14367e-45; aligned=222bp[34.53%])	protein (GO:0003676, F, nucleic acid binding; GO:0004518, F, nuclease activity; GO:0050789, P, regulation of biological process; GO:0006139, P, nucleobase-containing compound metabolic process)	-	-	-
Plyc_v1_00000444	Contig1257:347-570	XLOC_000327	-	-	gi|154272780|ref|XP_001537242.1| predicted protein [Ajellomyces capsulatus NAm1] >gi|150415754|gb|EDN11098.1| predicted protein [Ajellomyces capsulatus NAm1] (eval=8.25906e-12; aligned=74bp[33.04%])	protein (GO:0003676, F, nucleic acid binding; GO:0004518, F, nuclease activity; GO:0050789, P, regulation of biological process; GO:0006139, P, nucleobase-containing compound metabolic process)	-	-	-
Plyc_v1_00000446	Contig1257:824-1420	XLOC_000328	ORPHAN	Expressed	-	-	-	-	-
Plyc_v1_00000451	Contig1259:1146-5568	XLOC_000329	ORPHAN	Expressed	gi|189212071|ref|XP_001942362.1| X-Pro dipeptidyl-peptidase protein [Pyrenophora tritici-repentis Pt-1C-BFP] >gi|187979561|gb|EDU46187.1| X-Pro dipeptidyl-peptidase protein [Pyrenophora tritici-repentis Pt-1C-BFP] (eval=4.59159e-75; aligned=245bp[5.64%])	ankyrin repeat protein (GO:0005515, F, protein binding)	-	-	-
Plyc_v1_00000447	Contig1259:2591-4283	XLOC_000329	ORPHAN	Expressed	gi|123506042|ref|XP_001329113.1| ankyrin repeat protein [Trichomonas vaginalis G3] >gi|121912064|gb|EAY16890.1| ankyrin repeat protein, putative [Trichomonas vaginalis G3] (eval=1.12015e-33; aligned=419bp[24.75%])	-	-	-	-
Plyc_v1_00000448	Contig1259:1269-1679	XLOC_000330	ORPHAN	-	gi|189212071|ref|XP_001942362.1| X-Pro dipeptidyl-peptidase protein [Pyrenophora tritici-repentis Pt-1C-BFP] >gi|187979561|gb|EDU46187.1| X-Pro dipeptidyl-peptidase protein [Pyrenophora tritici-repentis Pt-1C-BFP] (eval=2.65883e-39; aligned=136bp[33.09%])	x-pro dipeptidyl-peptidase protein (GO:0003676, F, nucleic acid binding)	-	-	-
Plyc_v1_00000452	Contig1259:3955-6298	XLOC_000331	ORPHAN	Expressed	gi|358365940|dbj|GAA82561.1| kinesin [Aspergillus kawachii IFO 4308] (eval=1.84985e-49; aligned=107bp[5.58%])	and nb-arc domain protein (GO:0005515, F, protein binding)	-	-	-
Plyc_v1_00000449	Contig1259:4399-5533	XLOC_000331	ORPHAN	Expressed	gi|358365940|dbj|GAA82561.1| kinesin [Aspergillus kawachii IFO 4308] (eval=1.06925e-19; aligned=145bp[13.64%])	-	-	-	-
Plyc_v1_00000450	Contig1259:5617-6254	XLOC_000331	ORPHAN	Expressed	gi|358365940|dbj|GAA82561.1| kinesin [Aspergillus kawachii IFO 4308] (eval=8.39959e-23; aligned=100bp[19.08%])	-	-	-	-
Plyc_v1_00000455	Contig1260:2384-5097	XLOC_000332	-	Expressed	gi|189196937|ref|XP_001934806.1| beta-glucosidase [Pyrenophora tritici-repentis Pt-1C-BFP] >gi|187980754|gb|EDU47380.1| beta-glucosidase [Pyrenophora tritici-repentis Pt-1C-BFP] (eval=0.0; aligned=241bp[10.62%])	beta- (GO:0005975, P, carbohydrate metabolic process; GO:0003824, F, catalytic activity; GO:0005488, F, binding)	Glycosyl hydrolase family 1 (start=1 stop=223; global eval=2e-139; domain I-eval=4e-81)|Glycosyl hydrolase family 1 (start=234 stop=474; global eval=2e-139; domain I-eval=2.4e-56)	GH1 (start=19 stop=425; eval=6e-139; cov=0.946386946386946)	-
Plyc_v1_00000456	Contig1260:2384-5097	XLOC_000332	-	Expressed	gi|189196937|ref|XP_001934806.1| beta-glucosidase [Pyrenophora tritici-repentis Pt-1C-BFP] >gi|187980754|gb|EDU47380.1| beta-glucosidase [Pyrenophora tritici-repentis Pt-1C-BFP] (eval=0.0; aligned=463bp[20.07%])	beta-glucosidase (GO:0005975, P, carbohydrate metabolic process; GO:0003824, F, catalytic activity; GO:0005488, F, binding)	Glycosyl hydrolase family 1 (start=1 stop=452; global eval=2.2e-144; domain I-eval=2.6e-144)	GH1 (start=19 stop=425; eval=2.7e-146; cov=0.946386946386946)	-
Plyc_v1_00000457	Contig1260:2394-5097	XLOC_000332	-	Expressed	gi|189196937|ref|XP_001934806.1| beta-glucosidase [Pyrenophora tritici-repentis Pt-1C-BFP] >gi|187980754|gb|EDU47380.1| beta-glucosidase [Pyrenophora tritici-repentis Pt-1C-BFP] (eval=0.0; aligned=480bp[22.28%])	beta-glucosidase (GO:0005975, P, carbohydrate metabolic process; GO:0003824, F, catalytic activity; GO:0005488, F, binding)	Glycosyl hydrolase family 1 (start=4 stop=471; global eval=6e-154; domain I-eval=7.3e-154)	GH1 (start=3 stop=425; eval=1e-156; cov=0.983682983682984)	-
Plyc_v1_00000453	Contig1260:2978-5097	XLOC_000332	-	Expressed	gi|189196937|ref|XP_001934806.1| beta-glucosidase [Pyrenophora tritici-repentis Pt-1C-BFP] >gi|187980754|gb|EDU47380.1| beta-glucosidase [Pyrenophora tritici-repentis Pt-1C-BFP] (eval=0.0; aligned=490bp[28.44%])	beta-glucosidase (GO:0005975, P, carbohydrate metabolic process; GO:0003824, F, catalytic activity; GO:0005488, F, binding)	Glycosyl hydrolase family 1 (start=4 stop=481; global eval=7.6e-149; domain I-eval=1.3e-148)	GH1 (start=3 stop=425; eval=7.4e-152; cov=0.983682983682984)	-
Plyc_v1_00000454	Contig1260:2978-5260	XLOC_000332	-	Expressed	gi|189196937|ref|XP_001934806.1| beta-glucosidase [Pyrenophora tritici-repentis Pt-1C-BFP] >gi|187980754|gb|EDU47380.1| beta-glucosidase [Pyrenophora tritici-repentis Pt-1C-BFP] (eval=0.0; aligned=463bp[23.77%])	beta-glucosidase (GO:0005975, P, carbohydrate metabolic process; GO:0003824, F, catalytic activity; GO:0005488, F, binding)	Glycosyl hydrolase family 1 (start=1 stop=452; global eval=2.2e-144; domain I-eval=2.6e-144)	GH1 (start=19 stop=425; eval=2.7e-146; cov=0.946386946386946)	-
Plyc_v1_00000458	Contig1261:199-771	XLOC_000333	ORPHAN	-	gi|21262157|emb|CAD32687.1| putative transposase [Phaeosphaeria nodorum] (eval=2.15e-82; aligned=187bp[32.64%])	hypothetical protein PTT_12453 (GO:0003676, F, nucleic acid binding)	-	-	-
Plyc_v1_00000459	Contig1262:70-367	XLOC_000334	ORPHAN	-	-	-	-	-	-
Plyc_v1_00000461	Contig1265:5-544	XLOC_000335	ORPHAN	Expressed	gi|21262157|emb|CAD32687.1| putative transposase [Phaeosphaeria nodorum] (eval=1.622e-15; aligned=104bp[22.37%])	-	-	-	-
Plyc_v1_00000462	Contig1265:3-544	XLOC_000336	ORPHAN	Expressed	gi|21262159|emb|CAD32689.1| putative transposase [Phaeosphaeria nodorum] (eval=2.66192e-26; aligned=105bp[19.37%])	-	-	-	-
Plyc_v1_00000460	Contig1265:342-506	XLOC_000336	ORPHAN	-	-	-	-	-	-
Plyc_v1_00000463	Contig1265:758-885	XLOC_000337	ORPHAN	Expressed	-	-	-	-	-
Plyc_v1_00000464	Contig1266:184-353	XLOC_000338	ORPHAN	-	-	-	-	-	-
Plyc_v1_00000465	Contig1267:6607-6799	XLOC_000339	ORPHAN	-	-	-	-	-	-
Plyc_v1_00000467	Contig1268:559-1001	XLOC_000340	ORPHAN	Expressed	-	-	-	-	-
Plyc_v1_00000466	Contig1268:625-880	XLOC_000341	ORPHAN	-	-	-	-	-	-
Plyc_v1_00000468	Contig1268:7-207	XLOC_000342	ORPHAN	Expressed	-	-	-	-	-
Plyc_v1_00000469	Contig1269:152-839	XLOC_000343	ORPHAN	Expressed	gi|154277650|ref|XP_001539663.1| predicted protein [Ajellomyces capsulatus NAm1] >gi|150413248|gb|EDN08631.1| predicted protein [Ajellomyces capsulatus NAm1] (eval=2.11495e-52; aligned=211bp[30.67%])	-	-	-	-
Plyc_v1_00000470	Contig1270:271-451	XLOC_000344	ORPHAN	-	-	-	-	-	-
Plyc_v1_00000471	Contig1272:463-1536	XLOC_000345	-	-	gi|310800311|gb|EFQ35204.1| MYND finger [Glomerella graminicola M1.001] (eval=1.22639e-71; aligned=336bp[31.28%])	mynd finger (GO:0005488, F, binding)	MYND finger (start=29 stop=66; global eval=1.1e-10; domain I-eval=1.7e-10)	-	-
Plyc_v1_00000472	Contig1272:2830-3532	XLOC_000346	-	Expressed	gi|189212071|ref|XP_001942362.1| X-Pro dipeptidyl-peptidase protein [Pyrenophora tritici-repentis Pt-1C-BFP] >gi|187979561|gb|EDU46187.1| X-Pro dipeptidyl-peptidase protein [Pyrenophora tritici-repentis Pt-1C-BFP] (eval=4.75096e-55; aligned=191bp[27.17%])	x-pro dipeptidyl-peptidase protein (GO:0003677, F, DNA binding; GO:0003824, F, catalytic activity; GO:0006259, P, DNA metabolic process)	DDE superfamily endonuclease (start=62 stop=214; global eval=3.6e-17; domain I-eval=5.8e-17)	-	-
Plyc_v1_00000473	Contig1272:4217-6066	XLOC_000347	ORPHAN	Expressed	gi|212537777|ref|XP_002149044.1| MYND domain protein, putative [Penicillium marneffei ATCC 18224] >gi|210068786|gb|EEA22877.1| MYND domain protein, putative [Penicillium marneffei ATCC 18224] (eval=3.13093e-79; aligned=240bp[13.75%])	mynd domain (GO:0005488, F, binding)	-	-	-
Plyc_v1_00000474	Contig1272:4239-4869	XLOC_000348	ORPHAN	Expressed	gi|212537777|ref|XP_002149044.1| MYND domain protein, putative [Penicillium marneffei ATCC 18224] >gi|210068786|gb|EEA22877.1| MYND domain protein, putative [Penicillium marneffei ATCC 18224] (eval=2.59107e-61; aligned=163bp[28.9%])	-	-	-	-
Plyc_v1_00000475	Contig1272:4239-5137	XLOC_000348	ORPHAN	Expressed	gi|212537777|ref|XP_002149044.1| MYND domain protein, putative [Penicillium marneffei ATCC 18224] >gi|210068786|gb|EEA22877.1| MYND domain protein, putative [Penicillium marneffei ATCC 18224] (eval=1.18801e-79; aligned=240bp[26.7%])	mynd domain (GO:0005488, F, binding)	-	-	-
Plyc_v1_00000476	Contig1272:4239-5640	XLOC_000348	ORPHAN	Expressed	gi|212537777|ref|XP_002149044.1| MYND domain protein, putative [Penicillium marneffei ATCC 18224] >gi|210068786|gb|EEA22877.1| MYND domain protein, putative [Penicillium marneffei ATCC 18224] (eval=2.34665e-79; aligned=240bp[17.12%])	mynd domain (GO:0005488, F, binding)	-	-	-
Plyc_v1_00000477	Contig1273:10-396	XLOC_000349	ORPHAN	-	-	-	-	-	-
Plyc_v1_00000478	Contig1274:25-186	XLOC_000350	ORPHAN	-	-	-	-	-	-
Plyc_v1_00000479	Contig1277:2131-2383	XLOC_000351	ORPHAN	-	gi|154304157|ref|XP_001552484.1| predicted protein [Botryotinia fuckeliana B05.10] (eval=2.66858e-15; aligned=63bp[31.34%])	-	-	-	-
Plyc_v1_00000480	Contig1278:183-439	XLOC_000352	ORPHAN	Expressed	gi|320589146|gb|EFX01608.1| chromatin-associated protein [Grosmannia clavigera kw1407] (eval=6.40319e-09; aligned=47bp[22.71%])	-	-	-	-
Plyc_v1_00000481	Contig1278:2-1132	XLOC_000352	ORPHAN	Expressed	-	-	-	-	-
Plyc_v1_00000482	Contig1278:2-1177	XLOC_000352	ORPHAN	Expressed	gi|380471591|emb|CCF47205.1| HMG box protein [Colletotrichum higginsianum] (eval=1.75162e-11; aligned=50bp[5.66%])	hmg box protein (GO:0005515, F, protein binding)	-	-	-
Plyc_v1_00000483	Contig1279:5374-5700	XLOC_000353	-	-	gi|212539077|ref|XP_002149694.1| NACHT domain protein [Penicillium marneffei ATCC 18224] >gi|210069436|gb|EEA23527.1| NACHT domain protein [Penicillium marneffei ATCC 18224] (eval=1.43262e-16; aligned=93bp[28.44%])	-	-	-	-
Plyc_v1_00000484	Contig1279:4218-5684	XLOC_000354	ORPHAN	Expressed	gi|212539077|ref|XP_002149694.1| NACHT domain protein [Penicillium marneffei ATCC 18224] >gi|210069436|gb|EEA23527.1| NACHT domain protein [Penicillium marneffei ATCC 18224] (eval=2.93138e-13; aligned=88bp[6.25%])	-	-	-	-
Plyc_v1_00000485	Contig1279:4218-5684	XLOC_000354	ORPHAN	Expressed	gi|212539077|ref|XP_002149694.1| NACHT domain protein [Penicillium marneffei ATCC 18224] >gi|210069436|gb|EEA23527.1| NACHT domain protein [Penicillium marneffei ATCC 18224] (eval=2.7408e-13; aligned=88bp[6.55%])	-	-	-	-
Plyc_v1_00000486	Contig1279:7-308	XLOC_000355	ORPHAN	Expressed	-	-	-	-	-
Plyc_v1_00000487	Contig128:1-2100	XLOC_000356	ORPHAN	Expressed	-	-	-	-	-
Plyc_v1_00000490	Contig128:471-973	XLOC_000356	ORPHAN	Expressed	-	-	-	-	-
Plyc_v1_00000488	Contig128:115-734	XLOC_000357	ORPHAN	Expressed	-	-	-	-	-
Plyc_v1_00000489	Contig128:1487-1897	XLOC_000358	ORPHAN	Expressed	-	-	-	-	-
Plyc_v1_00000491	Contig1280:161-461	XLOC_000359	ORPHAN	-	-	-	-	-	-
Plyc_v1_00000492	Contig1281:793-2509	XLOC_000360	ORPHAN	-	-	-	-	-	-
Plyc_v1_00000494	Contig1283:2-1458	XLOC_000361	-	Expressed	gi|340516560|gb|EGR46808.1| predicted protein [Trichoderma reesei QM6a] (eval=1.74126e-117; aligned=456bp[31.3%])	-	Est1 DNA/RNA binding domain (start=227 stop=286; global eval=7.9e-11; domain I-eval=1.6e-10)	-	-
Plyc_v1_00000493	Contig1283:252-1458	XLOC_000361	-	Expressed	gi|340516560|gb|EGR46808.1| predicted protein [Trichoderma reesei QM6a] (eval=1.52418e-99; aligned=305bp[26.68%])	-	Est1 DNA/RNA binding domain (start=150 stop=217; global eval=5.2e-11; domain I-eval=9.3e-11)	-	-
Plyc_v1_00000495	Contig1284:11-274	XLOC_000362	ORPHAN	-	-	-	-	-	-
Plyc_v1_00000496	Contig1286:143-355	XLOC_000363	ORPHAN	-	-	-	-	-	-
Plyc_v1_00000501	Contig1287:8-1178	XLOC_000364	ORPHAN	Expressed	gi|189211528|ref|XP_001942094.1| predicted protein [Pyrenophora tritici-repentis Pt-1C-BFP] >gi|187978187|gb|EDU44813.1| predicted protein [Pyrenophora tritici-repentis Pt-1C-BFP] (eval=5.87631e-62; aligned=294bp[25.11%])	-	-	-	-
Plyc_v1_00000497	Contig1287:9-1248	XLOC_000364	ORPHAN	Expressed	gi|189211528|ref|XP_001942094.1| predicted protein [Pyrenophora tritici-repentis Pt-1C-BFP] >gi|187978187|gb|EDU44813.1| predicted protein [Pyrenophora tritici-repentis Pt-1C-BFP] (eval=1.18141e-94; aligned=400bp[33.78%])	-	-	-	-
Plyc_v1_00000502	Contig1287:2584-4076	XLOC_000365	ORPHAN	Expressed	gi|212547187|ref|XP_002153746.1| IBR finger domain protein [Penicillium marneffei ATCC 18224] >gi|210064402|gb|EEA18499.1| IBR finger domain protein [Penicillium marneffei ATCC 18224] (eval=2.20877e-48; aligned=342bp[23.88%])	ibr finger domain protein (GO:0005488, F, binding)	-	-	-
Plyc_v1_00000503	Contig1287:2594-4076	XLOC_000365	ORPHAN	Expressed	gi|212547187|ref|XP_002153746.1| IBR finger domain protein [Penicillium marneffei ATCC 18224] >gi|210064402|gb|EEA18499.1| IBR finger domain protein [Penicillium marneffei ATCC 18224] (eval=2.30352e-48; aligned=342bp[23.06%])	ibr finger domain protein (GO:0005488, F, binding)	-	-	-
Plyc_v1_00000504	Contig1287:2814-3395	XLOC_000365	ORPHAN	Expressed	gi|347839912|emb|CCD54484.1| similar to IBR finger domain-containing protein [Botryotinia fuckeliana] (eval=4.63902e-24; aligned=176bp[33.15%])	-	-	-	-
Plyc_v1_00000498	Contig1287:5577-7283	XLOC_000366	ORPHAN	-	gi|261336184|dbj|BAI44815.1| pol-like protein [Alternaria alternata] (eval=5.76613e-28; aligned=75bp[13.81%])	-	-	-	-
Plyc_v1_00000499	Contig1287:8484-8899	XLOC_000367	ORPHAN	-	-	-	-	-	-
Plyc_v1_00000500	Contig1287:9406-10422	XLOC_000368	ORPHAN	-	gi|115399382|ref|XP_001215280.1| predicted protein [Aspergillus terreus NIH2624] >gi|114192163|gb|EAU33863.1| predicted protein [Aspergillus terreus NIH2624] (eval=3.03386e-22; aligned=297bp[32.57%])	-	-	-	-
Plyc_v1_00000505	Contig1287:12380-12592	XLOC_000369	ORPHAN	Expressed	-	-	-	-	-
Plyc_v1_00000506	Contig1288:4101-4775	XLOC_000370	ORPHAN	-	gi|255952148|ref|XP_002566840.1| Pc24g01940 [Penicillium chrysogenum Wisconsin 54-1255] >gi|211904462|emb|CAP87102.1| Pc24g01940 [Penicillium chrysogenum Wisconsin 54-1255] (eval=1.43518e-24; aligned=91bp[25.93%])	-	-	-	-
Plyc_v1_00000507	Contig129:252-416	XLOC_000371	ORPHAN	-	-	-	-	-	-
Plyc_v1_00000508	Contig1290:37-251	XLOC_000372	ORPHAN	-	-	-	-	-	-
Plyc_v1_00000509	Contig1291:126-704	XLOC_000373	-	-	gi|358368839|dbj|GAA85455.1| similar to An07g08250 [Aspergillus kawachii IFO 4308] (eval=1.29396e-34; aligned=179bp[30.92%])	-	-	-	-
Plyc_v1_00000517	Contig1292:2446-4446	XLOC_000374	ORPHAN	Expressed	gi|83772136|dbj|BAE62266.1| unnamed protein product [Aspergillus oryzae RIB40] (eval=4.443e-40; aligned=149bp[7.45%])	conserved hypothetical protein (GO:0005488, F, binding; GO:0005622, C, intracellular)	-	-	-
Plyc_v1_00000518	Contig1292:2446-4446	XLOC_000374	ORPHAN	Expressed	gi|83772136|dbj|BAE62266.1| unnamed protein product [Aspergillus oryzae RIB40] (eval=3.40537e-40; aligned=149bp[9.16%])	conserved hypothetical protein (GO:0005488, F, binding; GO:0005622, C, intracellular)	-	-	-
Plyc_v1_00000519	Contig1292:2446-4446	XLOC_000374	ORPHAN	Expressed	gi|83772136|dbj|BAE62266.1| unnamed protein product [Aspergillus oryzae RIB40] (eval=4.03987e-40; aligned=149bp[8.02%])	conserved hypothetical protein (GO:0005488, F, binding; GO:0005622, C, intracellular)	-	-	-
Plyc_v1_00000510	Contig1292:7256-8441	XLOC_000375	-	-	gi|396458875|ref|XP_003834050.1| similar to oxidoreductase [Leptosphaeria maculans JN3] >gi|312210599|emb|CBX90685.1| similar to oxidoreductase [Leptosphaeria maculans JN3] (eval=2.16284e-169; aligned=358bp[33.24%])	2-nitropropane dioxygenase (GO:0003824, F, catalytic activity; GO:0008152, P, metabolic process)	Nitronate monooxygenase (start=8 stop=339; global eval=3.4e-66; domain I-eval=4.1e-66)	-	-
Plyc_v1_00000520	Contig1292:19608-20187	XLOC_000376	ORPHAN	Expressed	gi|156043801|ref|XP_001588457.1| predicted protein [Sclerotinia sclerotiorum 1980] >gi|154695291|gb|EDN95029.1| predicted protein [Sclerotinia sclerotiorum 1980 UF-70] (eval=8.98175e-28; aligned=132bp[22.76%])	-	-	-	-
Plyc_v1_00000521	Contig1292:19608-20872	XLOC_000376	-	Expressed	gi|317148086|ref|XP_003190154.1| GNAT family acetyltransferase [Aspergillus oryzae RIB40] (eval=3.1177e-47; aligned=230bp[19.67%])	-	-	-	-
Plyc_v1_00000511	Contig1292:19665-20540	XLOC_000376	-	Expressed	gi|317148086|ref|XP_003190154.1| GNAT family acetyltransferase [Aspergillus oryzae RIB40] (eval=2.04137e-33; aligned=230bp[34.69%])	gnat family acetyltransferase (GO:0016740, F, transferase activity; GO:0009058, P, biosynthetic process)	Acetyltransferase (GNAT) family (start=90 stop=162; global eval=2.9e-08; domain I-eval=4.6e-08)	-	-
Plyc_v1_00000512	Contig1292:982-2300	XLOC_000377	ORPHAN	-	gi|358370600|dbj|GAA87211.1| similar to An14g00610 [Aspergillus kawachii IFO 4308] (eval=8.55509e-64; aligned=331bp[27.38%])	-	-	-	-
Plyc_v1_00000513	Contig1292:5267-6696	XLOC_000378	ORPHAN	Expressed	gi|396458877|ref|XP_003834051.1| similar to folic acid synthesis protein [Leptosphaeria maculans JN3] >gi|312210600|emb|CBX90686.1| similar to folic acid synthesis protein [Leptosphaeria maculans JN3] (eval=0.0; aligned=443bp[33.18%])	folic acid synthesis protein (GO:0016740, F, transferase activity; GO:0009058, P, biosynthetic process; GO:0006519, N, )	-	-	-
Plyc_v1_00000522	Contig1292:5852-6950	XLOC_000378	ORPHAN	Expressed	gi|396458877|ref|XP_003834051.1| similar to folic acid synthesis protein [Leptosphaeria maculans JN3] >gi|312210600|emb|CBX90686.1| similar to folic acid synthesis protein [Leptosphaeria maculans JN3] (eval=4.08938e-84; aligned=201bp[20.92%])	folic acid synthesis protein (GO:0016740, F, transferase activity; GO:0009058, P, biosynthetic process; GO:0006519, N, )	-	-	-
Plyc_v1_00000523	Contig1292:5852-6985	XLOC_000378	ORPHAN	Expressed	gi|396458877|ref|XP_003834051.1| similar to folic acid synthesis protein [Leptosphaeria maculans JN3] >gi|312210600|emb|CBX90686.1| similar to folic acid synthesis protein [Leptosphaeria maculans JN3] (eval=4.53296e-66; aligned=295bp[27.21%])	folic acid synthesis protein (GO:0008152, P, metabolic process)	-	-	-
Plyc_v1_00000514	Contig1292:8920-9516	XLOC_000379	ORPHAN	-	gi|346970127|gb|EGY13579.1| IDI-3 protein [Verticillium dahliae VdLs.17] (eval=4.17667e-10; aligned=173bp[28.98%])	-	-	-	-
Plyc_v1_00000515	Contig1292:10704-12656	XLOC_000380	ORPHAN	Expressed	gi|396458889|ref|XP_003834057.1| similar to amino acid permease [Leptosphaeria maculans JN3] >gi|312210606|emb|CBX90692.1| similar to amino acid permease [Leptosphaeria maculans JN3] (eval=2.22674e-174; aligned=564bp[36.22%])	amino acid permease (GO:0006810, P, transport; GO:0005215, F, transporter activity; GO:0005623, C, cell)	-	-	-
Plyc_v1_00000524	Contig1292:12393-13557	XLOC_000380	ORPHAN	Expressed	gi|396458889|ref|XP_003834057.1| similar to amino acid permease [Leptosphaeria maculans JN3] >gi|312210606|emb|CBX90692.1| similar to amino acid permease [Leptosphaeria maculans JN3] (eval=2.24075e-21; aligned=89bp[7.64%])	-	-	-	-
Plyc_v1_00000516	Contig1292:14562-19143	XLOC_000381	ORPHAN	Expressed	gi|396458885|ref|XP_003834055.1| predicted protein [Leptosphaeria maculans JN3] >gi|312210604|emb|CBX90690.1| predicted protein [Leptosphaeria maculans JN3] (eval=1.77678e-171; aligned=417bp[17.29%])	-	-	-	lcl|366_phi_base_3_2_protein.fas (eval=1.21803e-13)
Plyc_v1_00000525	Contig1292:17085-19449	XLOC_000381	ORPHAN	Expressed	gi|358366544|dbj|GAA83164.1| similar to An18g01000 [Aspergillus kawachii IFO 4308] (eval=9.43049e-39; aligned=287bp[13.0%])	-	-	-	-
Plyc_v1_00000526	Contig1292:13676-14455	XLOC_000382	ORPHAN	Expressed	-	-	-	-	-
Plyc_v1_00000527	Contig1292:16467-17026	XLOC_000383	ORPHAN	Expressed	-	-	-	-	-
Plyc_v1_00000528	Contig1293:10885-11468	XLOC_000384	ORPHAN	Expressed	gi|154284135|ref|XP_001542863.1| predicted protein [Ajellomyces capsulatus NAm1] >gi|150411043|gb|EDN06431.1| predicted protein [Ajellomyces capsulatus NAm1] (eval=8.61488e-15; aligned=145bp[27.62%])	-	-	-	-
Plyc_v1_00000529	Contig1293:15401-15683	XLOC_000385	ORPHAN	-	-	-	-	-	-
Plyc_v1_00000530	Contig1293:1516-1911	XLOC_000386	ORPHAN	-	gi|212526356|ref|XP_002143335.1| pogo transposable element, putative [Penicillium marneffei ATCC 18224] >gi|210072733|gb|EEA26820.1| pogo transposable element, putative [Penicillium marneffei ATCC 18224] (eval=3.93721e-22; aligned=93bp[23.48%])	pogo transposable (GO:0003676, F, nucleic acid binding)	-	-	-
Plyc_v1_00000531	Contig1293:11630-12400	XLOC_000387	ORPHAN	-	gi|346321709|gb|EGX91308.1| LysM domain containing protein [Cordyceps militaris CM01] (eval=6.34929e-09; aligned=200bp[25.94%])	-	-	-	-
Plyc_v1_00000532	Contig1294:23-294	XLOC_000388	ORPHAN	-	-	-	-	-	-
Plyc_v1_00000533	Contig1295:2957-3385	XLOC_000389	ORPHAN	-	-	-	-	-	-
Plyc_v1_00000534	Contig1295:248-1074	XLOC_000390	ORPHAN	Expressed	-	-	-	-	-
Plyc_v1_00000536	Contig1295:310-1721	XLOC_000390	ORPHAN	Expressed	-	-	-	-	-
Plyc_v1_00000537	Contig1295:310-1721	XLOC_000390	ORPHAN	Expressed	-	-	-	-	-
Plyc_v1_00000535	Contig1295:1215-1377	XLOC_000391	ORPHAN	Expressed	-	-	-	-	-
Plyc_v1_00000538	Contig1296:325-1854	XLOC_000392	ORPHAN	Expressed	gi|340520965|gb|EGR51200.1| predicted protein [Trichoderma reesei QM6a] (eval=4.72748e-47; aligned=480bp[31.37%])	-	-	-	-
Plyc_v1_00000541	Contig1296:8-3553	XLOC_000392	ORPHAN	Expressed	gi|340520965|gb|EGR51200.1| predicted protein [Trichoderma reesei QM6a] (eval=3.33519e-63; aligned=480bp[13.54%])	-	-	-	-
Plyc_v1_00000542	Contig1296:3743-6207	XLOC_000393	ORPHAN	Expressed	gi|302883298|ref|XP_003040550.1| predicted protein [Nectria haematococca mpVI 77-13-4] >gi|256721436|gb|EEU34837.1| predicted protein [Nectria haematococca mpVI 77-13-4] (eval=2.92553e-36; aligned=315bp[12.78%])	-	-	-	-
Plyc_v1_00000539	Contig1296:4308-5429	XLOC_000393	ORPHAN	Expressed	gi|302883298|ref|XP_003040550.1| predicted protein [Nectria haematococca mpVI 77-13-4] >gi|256721436|gb|EEU34837.1| predicted protein [Nectria haematococca mpVI 77-13-4] (eval=1.04367e-36; aligned=315bp[28.07%])	-	-	-	-
Plyc_v1_00000540	Contig1296:2372-3221	XLOC_000394	ORPHAN	Expressed	gi|262358186|gb|ACY56713.1| transposase [Paracoccidioides brasiliensis] (eval=4.62626e-47; aligned=207bp[26.34%])	tpa: transposase tan1-aspergillus niger (ang_orthologue an07g09460) (GO:0003676, F, nucleic acid binding)	-	-	-
Plyc_v1_00000543	Contig1296:2582-3544	XLOC_000394	ORPHAN	Expressed	gi|262358186|gb|ACY56713.1| transposase [Paracoccidioides brasiliensis] (eval=4.5958e-39; aligned=145bp[16.08%])	hypothetical protein PTT_08258 (GO:0003676, F, nucleic acid binding)	-	-	-
Plyc_v1_00000544	Contig1296:6654-7423	XLOC_000395	ORPHAN	Expressed	-	-	-	-	-
Plyc_v1_00000547	Contig1297:14-3214	XLOC_000396	ORPHAN	Expressed	gi|380483719|emb|CCF40444.1| NWD1 protein [Colletotrichum higginsianum] (eval=4.14998e-15; aligned=80bp[2.5%])	-	-	-	-
Plyc_v1_00000545	Contig1297:156-656	XLOC_000396	ORPHAN	Expressed	-	-	-	-	-
Plyc_v1_00000546	Contig1297:1378-2613	XLOC_000397	ORPHAN	Expressed	-	-	-	-	-
Plyc_v1_00000548	Contig1298:275-739	XLOC_000398	ORPHAN	-	-	-	-	-	-
Plyc_v1_00000549	Contig1299:128-408	XLOC_000399	ORPHAN	-	gi|397904450|ref|ZP_10505362.1| putative sialidase [Caloramator australicus RC3] >gi|397162511|emb|CCJ32696.1| putative sialidase [Caloramator australicus RC3] (eval=1.33997e-22; aligned=72bp[30.77%])	-	-	-	-
Plyc_v1_00000550	Contig13:482-795	XLOC_000400	ORPHAN	-	-	-	-	-	-
Plyc_v1_00000551	Contig130:461-1633	XLOC_000401	ORPHAN	-	gi|169781412|ref|XP_001825169.1| hmg-CoA reductase [Aspergillus oryzae RIB40] >gi|83773911|dbj|BAE64036.1| unnamed protein product [Aspergillus oryzae RIB40] >gi|391874611|gb|EIT83470.1| hydroxymethylglutaryl-CoA reductase [Aspergillus oryzae 3.042] (eval=1.5312e-110; aligned=362bp[30.86%])	hmg- reductase (GO:0003824, F, catalytic activity; GO:0006139, P, nucleobase-containing compound metabolic process; GO:0005488, F, binding; GO:0008152, P, metabolic process; GO:0009058, P, biosynthetic process; GO:0006629, P, lipid metabolic process)	-	-	lcl|874_phi_base_3_2_protein.fas (eval=4.5032e-29)
Plyc_v1_00000552	Contig130:2201-2777	XLOC_000402	ORPHAN	Expressed	gi|347829754|emb|CCD45451.1| similar to Delta(12) fatty acid desaturase [Botryotinia fuckeliana] (eval=1.49448e-14; aligned=57bp[9.88%])	-	-	-	-
Plyc_v1_00000553	Contig1300:214-443	XLOC_000403	ORPHAN	-	-	-	-	-	-
Plyc_v1_00000556	Contig1300:312-1361	XLOC_000403	ORPHAN	Expressed	-	-	-	-	-
Plyc_v1_00000557	Contig1300:7005-7918	XLOC_000404	ORPHAN	Expressed	gi|354801852|gb|AER39692.1| transposase [Verticillium dahliae] (eval=6.24018e-55; aligned=171bp[20.43%])	hypothetical protein FOXB_17583 (GO:0003676, F, nucleic acid binding)	-	-	-
Plyc_v1_00000558	Contig1300:7016-7918	XLOC_000404	ORPHAN	Expressed	gi|354801852|gb|AER39692.1| transposase [Verticillium dahliae] (eval=6.8041e-67; aligned=233bp[25.8%])	transposase (GO:0003676, F, nucleic acid binding)	-	-	-
Plyc_v1_00000554	Contig1300:7155-7782	XLOC_000404	ORPHAN	Expressed	gi|242794580|ref|XP_002482404.1| pogo transposable element, putative [Talaromyces stipitatus ATCC 10500] >gi|218718992|gb|EED18412.1| pogo transposable element, putative [Talaromyces stipitatus ATCC 10500] (eval=2.84898e-17; aligned=119bp[38.51%])	pogo transposable (GO:0003676, F, nucleic acid binding)	-	-	-
Plyc_v1_00000555	Contig1300:2659-4227	XLOC_000405	ORPHAN	-	gi|242763448|ref|XP_002340576.1| mitochondrial chaperone bcs1, putative [Talaromyces stipitatus ATCC 10500] >gi|218723772|gb|EED23189.1| mitochondrial chaperone bcs1, putative [Talaromyces stipitatus ATCC 10500] (eval=5.55467e-122; aligned=498bp[32.81%])	protein (GO:0016787, F, hydrolase activity; GO:0000166, F, nucleotide binding)	-	-	lcl|174_phi_base_3_2_protein.fas (eval=1.97571e-11)
Plyc_v1_00000559	Contig1301:68-970	XLOC_000406	ORPHAN	-	gi|71148679|gb|AAZ28935.1| polyprotein [Phanerochaete chrysosporium RP-78] (eval=4.59246e-63; aligned=299bp[33.11%])	-	-	-	-
Plyc_v1_00000560	Contig1301:1323-1518	XLOC_000407	ORPHAN	-	gi|322711760|gb|EFZ03333.1| Gag-Pol polyprotein [Metarhizium anisopliae ARSEF 23] (eval=9.67257e-13; aligned=61bp[31.12%])	-	-	-	-
Plyc_v1_00000564	Contig1302:2734-3798	XLOC_000408	ORPHAN	Expressed	gi|212544071|ref|XP_002152190.1| pogo transposable element, putative [Penicillium marneffei ATCC 18224] >gi|210067097|gb|EEA21190.1| pogo transposable element, putative [Penicillium marneffei ATCC 18224] (eval=1.24948e-25; aligned=289bp[32.69%])	-	-	-	-
Plyc_v1_00000565	Contig1302:5185-11588	XLOC_000409	ORPHAN	Expressed	gi|396462094|ref|XP_003835658.1| similar to NADPH-cytochrome P450 reductase [Leptosphaeria maculans JN3] >gi|312212210|emb|CBX92293.1| similar to NADPH-cytochrome P450 reductase [Leptosphaeria maculans JN3] (eval=0.0; aligned=396bp[6.29%])	-	-	-	lcl|363_phi_base_3_2_protein.fas (eval=8.8156e-14)
Plyc_v1_00000561	Contig1302:8617-9543	XLOC_000409	ORPHAN	Expressed	-	-	-	-	-
Plyc_v1_00000566	Contig1302:2734-4693	XLOC_000410	ORPHAN	Expressed	gi|212526356|ref|XP_002143335.1| pogo transposable element, putative [Penicillium marneffei ATCC 18224] >gi|210072733|gb|EEA26820.1| pogo transposable element, putative [Penicillium marneffei ATCC 18224] (eval=6.89917e-77; aligned=296bp[16.17%])	-	-	-	-
Plyc_v1_00000567	Contig1302:2734-4693	XLOC_000410	ORPHAN	Expressed	gi|212526356|ref|XP_002143335.1| pogo transposable element, putative [Penicillium marneffei ATCC 18224] >gi|210072733|gb|EEA26820.1| pogo transposable element, putative [Penicillium marneffei ATCC 18224] (eval=6.89917e-77; aligned=296bp[16.17%])	-	-	-	-
Plyc_v1_00000563	Contig1302:10000-11471	XLOC_000411	ORPHAN	Expressed	gi|396462094|ref|XP_003835658.1| similar to NADPH-cytochrome P450 reductase [Leptosphaeria maculans JN3] >gi|312212210|emb|CBX92293.1| similar to NADPH-cytochrome P450 reductase [Leptosphaeria maculans JN3] (eval=0.0; aligned=411bp[30.79%])	bifunctional p-450:nadph-p450 reductase (GO:0005488, F, binding; GO:0009055, F, electron carrier activity; GO:0008152, P, metabolic process)	-	-	lcl|363_phi_base_3_2_protein.fas (eval=2.29196e-16)
Plyc_v1_00000568	Contig1302:6072-11596	XLOC_000411	ORPHAN	Expressed	gi|396462094|ref|XP_003835658.1| similar to NADPH-cytochrome P450 reductase [Leptosphaeria maculans JN3] >gi|312212210|emb|CBX92293.1| similar to NADPH-cytochrome P450 reductase [Leptosphaeria maculans JN3] (eval=0.0; aligned=379bp[6.99%])	bifunctional p-450:nadph-p450 reductase (GO:0000166, F, nucleotide binding; GO:0003824, F, catalytic activity)	-	-	lcl|363_phi_base_3_2_protein.fas (eval=1.0545e-15)
Plyc_v1_00000562	Contig1302:6853-8295	XLOC_000411	ORPHAN	Expressed	gi|156044760|ref|XP_001588936.1| predicted protein [Sclerotinia sclerotiorum 1980] >gi|154694872|gb|EDN94610.1| predicted protein [Sclerotinia sclerotiorum 1980 UF-70] (eval=8.75571e-36; aligned=170bp[12.68%])	-	-	-	-
Plyc_v1_00000569	Contig1302:1584-2579	XLOC_000412	ORPHAN	Expressed	-	-	-	-	-
Plyc_v1_00000570	Contig1303:1212-1532	XLOC_000413	ORPHAN	-	-	-	-	-	-
Plyc_v1_00000576	Contig1303:1304-2030	XLOC_000413	ORPHAN	Expressed	-	-	-	-	-
Plyc_v1_00000577	Contig1303:2082-6815	XLOC_000414	-	Expressed	gi|396468949|ref|XP_003838297.1| similar to phosphoesterase [Leptosphaeria maculans JN3] >gi|312214864|emb|CBX94818.1| similar to phosphoesterase [Leptosphaeria maculans JN3] (eval=1.16031e-113; aligned=526bp[11.71%])	phosphatase dcr2 (GO:0016787, F, hydrolase activity)	Calcineurin-like phosphoesterase (start=212 stop=466; global eval=1.6e-10; domain I-eval=4.1e-10)	-	lcl|793_phi_base_3_2_protein.fas (eval=5.76706e-36)
Plyc_v1_00000571	Contig1303:2465-4239	XLOC_000414	-	-	gi|396468949|ref|XP_003838297.1| similar to phosphoesterase [Leptosphaeria maculans JN3] >gi|312214864|emb|CBX94818.1| similar to phosphoesterase [Leptosphaeria maculans JN3] (eval=3.50881e-114; aligned=526bp[32.9%])	phosphatase dcr2 (GO:0016787, F, hydrolase activity)	Calcineurin-like phosphoesterase (start=178 stop=432; global eval=1.7e-10; domain I-eval=4.4e-10)	-	lcl|793_phi_base_3_2_protein.fas (eval=1.87935e-36)
Plyc_v1_00000572	Contig1303:8859-9638	XLOC_000415	ORPHAN	Expressed	-	-	-	-	-
Plyc_v1_00000578	Contig1303:9251-9918	XLOC_000415	ORPHAN	Expressed	-	-	-	-	-
Plyc_v1_00000573	Contig1303:14847-18141	XLOC_000416	-	Expressed	gi|189211327|ref|XP_001941994.1| C6 zinc finger domain containing protein [Pyrenophora tritici-repentis Pt-1C-BFP] >gi|187978087|gb|EDU44713.1| C6 zinc finger domain containing protein [Pyrenophora tritici-repentis Pt-1C-BFP] (eval=0.0; aligned=916bp[33.48%])	c6 zinc finger domain-containing protein (GO:0005634, C, nucleus; GO:0005488, F, binding)	Fungal Zn(2)-Cys(6) binuclear cluster domain (start=83 stop=115; global eval=3.8e-09; domain I-eval=3.8e-09)	-	lcl|761_phi_base_3_2_protein.fas (eval=1.46803e-71)
Plyc_v1_00000574	Contig1303:4589-6809	XLOC_000417	ORPHAN	Expressed	-	-	-	-	-
Plyc_v1_00000575	Contig1303:9724-11596	XLOC_000418	ORPHAN	Expressed	gi|396470700|ref|XP_003838693.1| predicted protein [Leptosphaeria maculans JN3] >gi|312215262|emb|CBX95214.1| predicted protein [Leptosphaeria maculans JN3] (eval=2.25084e-15; aligned=143bp[8.71%])	-	-	-	-
Plyc_v1_00000579	Contig1303:9724-11614	XLOC_000418	ORPHAN	Expressed	gi|396470700|ref|XP_003838693.1| predicted protein [Leptosphaeria maculans JN3] >gi|312215262|emb|CBX95214.1| predicted protein [Leptosphaeria maculans JN3] (eval=5.82081e-12; aligned=159bp[8.85%])	-	-	-	-
Plyc_v1_00000580	Contig1303:346-865	XLOC_000419	ORPHAN	Expressed	-	-	-	-	-
Plyc_v1_00000585	Contig1304:3975-6763	XLOC_000420	-	Expressed	gi|189197887|ref|XP_001935281.1| kinesin light chain 1 [Pyrenophora tritici-repentis Pt-1C-BFP] >gi|187981229|gb|EDU47855.1| kinesin light chain 1 [Pyrenophora tritici-repentis Pt-1C-BFP] (eval=0.0; aligned=600bp[26.28%])	-	Heterokaryon incompatibility protein (HET) (start=23 stop=86; global eval=2.4e-33; domain I-eval=1.1e-08)|Heterokaryon incompatibility protein (HET) (start=100 stop=220; global eval=2.4e-33; domain I-eval=1.7e-22)|AAA ATPase domain (start=345 stop=422; global eval=4.3e-10; domain I-eval=9.5e-10)	-	-
Plyc_v1_00000586	Contig1304:3975-6763	XLOC_000420	-	Expressed	gi|189197887|ref|XP_001935281.1| kinesin light chain 1 [Pyrenophora tritici-repentis Pt-1C-BFP] >gi|187981229|gb|EDU47855.1| kinesin light chain 1 [Pyrenophora tritici-repentis Pt-1C-BFP] (eval=0.0; aligned=611bp[29.78%])	-	Heterokaryon incompatibility protein (HET) (start=23 stop=143; global eval=8.8e-24; domain I-eval=1.4e-22)|AAA ATPase domain (start=268 stop=345; global eval=3.7e-10; domain I-eval=8.4e-10)	-	-
Plyc_v1_00000581	Contig1304:4138-6763	XLOC_000420	-	Expressed	gi|189197887|ref|XP_001935281.1| kinesin light chain 1 [Pyrenophora tritici-repentis Pt-1C-BFP] >gi|187981229|gb|EDU47855.1| kinesin light chain 1 [Pyrenophora tritici-repentis Pt-1C-BFP] (eval=0.0; aligned=498bp[19.71%])	-	Heterokaryon incompatibility protein (HET) (start=23 stop=86; global eval=1.2e-37; domain I-eval=1.4e-08)|Heterokaryon incompatibility protein (HET) (start=100 stop=220; global eval=1.2e-37; domain I-eval=1.6e-22)|AAA ATPase domain (start=480 stop=556; global eval=3.8e-10; domain I-eval=9.9e-10)	-	-
Plyc_v1_00000582	Contig1304:4200-6763	XLOC_000420	-	Expressed	gi|189197887|ref|XP_001935281.1| kinesin light chain 1 [Pyrenophora tritici-repentis Pt-1C-BFP] >gi|187981229|gb|EDU47855.1| kinesin light chain 1 [Pyrenophora tritici-repentis Pt-1C-BFP] (eval=0.0; aligned=496bp[20.98%])	-	Heterokaryon incompatibility protein (HET) (start=23 stop=86; global eval=3.4e-37; domain I-eval=1.3e-08)|Heterokaryon incompatibility protein (HET) (start=100 stop=220; global eval=3.4e-37; domain I-eval=1.7e-22)|AAA ATPase domain (start=447 stop=523; global eval=3.1e-10; domain I-eval=9.3e-10)	-	-
Plyc_v1_00000587	Contig1304:5211-6657	XLOC_000420	-	Expressed	gi|189197887|ref|XP_001935281.1| kinesin light chain 1 [Pyrenophora tritici-repentis Pt-1C-BFP] >gi|187981229|gb|EDU47855.1| kinesin light chain 1 [Pyrenophora tritici-repentis Pt-1C-BFP] (eval=9.40107e-165; aligned=316bp[21.84%])	kinesin light chain 1 (GO:0000166, F, nucleotide binding)	AAA ATPase domain (start=11 stop=88; global eval=1.5e-10; domain I-eval=3e-10)	-	-
Plyc_v1_00000583	Contig1304:2233-3210	XLOC_000421	ORPHAN	Expressed	gi|189197887|ref|XP_001935281.1| kinesin light chain 1 [Pyrenophora tritici-repentis Pt-1C-BFP] >gi|187981229|gb|EDU47855.1| kinesin light chain 1 [Pyrenophora tritici-repentis Pt-1C-BFP] (eval=7.71627e-85; aligned=303bp[37.55%])	-	-	-	-
Plyc_v1_00000588	Contig1304:7-700	XLOC_000422	ORPHAN	Expressed	-	-	-	-	-
Plyc_v1_00000589	Contig1304:1234-1902	XLOC_000423	ORPHAN	Expressed	gi|189197887|ref|XP_001935281.1| kinesin light chain 1 [Pyrenophora tritici-repentis Pt-1C-BFP] >gi|187981229|gb|EDU47855.1| kinesin light chain 1 [Pyrenophora tritici-repentis Pt-1C-BFP] (eval=4.29646e-79; aligned=223bp[33.33%])	kinesin light chain 1 (GO:0005515, F, protein binding)	-	-	-
Plyc_v1_00000584	Contig1304:1349-1870	XLOC_000423	ORPHAN	Expressed	gi|189197887|ref|XP_001935281.1| kinesin light chain 1 [Pyrenophora tritici-repentis Pt-1C-BFP] >gi|187981229|gb|EDU47855.1| kinesin light chain 1 [Pyrenophora tritici-repentis Pt-1C-BFP] (eval=3.18903e-59; aligned=173bp[33.14%])	kinesin light chain 1 (GO:0005515, F, protein binding)	-	-	-
Plyc_v1_00000590	Contig1305:853-1243	XLOC_000424	ORPHAN	-	gi|154273755|ref|XP_001537729.1| predicted protein [Ajellomyces capsulatus NAm1] >gi|150415337|gb|EDN10690.1| predicted protein [Ajellomyces capsulatus NAm1] (eval=1.43055e-08; aligned=50bp[15.15%])	-	-	-	-
Plyc_v1_00000591	Contig1305:1507-1664	XLOC_000425	ORPHAN	-	-	-	-	-	-
Plyc_v1_00000592	Contig1306:375-1004	XLOC_000426	ORPHAN	-	-	-	-	-	-
Plyc_v1_00000593	Contig1307:49-1633	XLOC_000427	-	-	gi|358367504|dbj|GAA84123.1| UDP-glucose,sterol transferase [Aspergillus kawachii IFO 4308] (eval=1.69786e-137; aligned=450bp[34.72%])	udp- transferase (GO:0006629, P, lipid metabolic process)	Glycosyltransferase family 28 N-terminal domain (start=103 stop=217; global eval=3.3e-14; domain I-eval=2.6e-12)	GT1 (start=27 stop=313; eval=1.5e-35; cov=0.74869109947644)	lcl|190_phi_base_3_2_protein.fas (eval=3.22686e-92)
Plyc_v1_00000594	Contig1307:2195-3017	XLOC_000428	ORPHAN	-	gi|400595743|gb|EJP63533.1| sterol glucosyltransferase [Beauveria bassiana ARSEF 2860] (eval=9.31891e-34; aligned=234bp[30.95%])	-	-	-	-
Plyc_v1_00000595	Contig1307:4853-5724	XLOC_000429	-	-	gi|238486712|ref|XP_002374594.1| RTA1 domain protein, putative [Aspergillus flavus NRRL3357] >gi|220699473|gb|EED55812.1| RTA1 domain protein, putative [Aspergillus flavus NRRL3357] (eval=1.21792e-85; aligned=256bp[31.37%])	rta1 domain (GO:0006950, P, response to stress; GO:0005623, C, cell)	RTA1 like protein (start=50 stop=261; global eval=2.2e-51; domain I-eval=2.2e-51)	-	-
Plyc_v1_00000597	Contig1307:9028-9744	XLOC_000430	ORPHAN	Expressed	gi|400594958|gb|EJP62785.1| TPR repeat protein [Beauveria bassiana ARSEF 2860] (eval=1.21268e-24; aligned=193bp[26.92%])	-	-	-	-
Plyc_v1_00000596	Contig1307:9061-9744	XLOC_000430	ORPHAN	Expressed	gi|322712952|gb|EFZ04525.1| transposase-like protein [Metarhizium anisopliae ARSEF 23] (eval=1.20198e-15; aligned=121bp[25.37%])	-	-	-	-
Plyc_v1_00000599	Contig1308:1-690	XLOC_000431	ORPHAN	Expressed	gi|358376315|dbj|GAA92877.1| hspc200 [Aspergillus kawachii IFO 4308] (eval=5.74249e-11; aligned=59bp[8.55%])	-	-	-	-
Plyc_v1_00000598	Contig1308:222-1925	XLOC_000431	ORPHAN	-	-	-	-	-	-
Plyc_v1_00000601	Contig1309:27-821	XLOC_000432	ORPHAN	Expressed	-	-	-	-	-
Plyc_v1_00000600	Contig1309:581-1440	XLOC_000432	ORPHAN	-	-	-	-	-	-
Plyc_v1_00000602	Contig1309:128-491	XLOC_000433	ORPHAN	Expressed	-	-	-	-	-
Plyc_v1_00000603	Contig131:1988-2179	XLOC_000434	ORPHAN	-	-	-	-	-	-
Plyc_v1_00000604	Contig1310:4604-4773	XLOC_000435	ORPHAN	-	-	-	-	-	-
Plyc_v1_00000605	Contig1313:19-608	XLOC_000436	ORPHAN	-	gi|380471591|emb|CCF47205.1| HMG box protein [Colletotrichum higginsianum] (eval=1.09228e-17; aligned=78bp[23.42%])	-	-	-	-
Plyc_v1_00000606	Contig1319:831-1008	XLOC_000437	ORPHAN	-	-	-	-	-	-
Plyc_v1_00000607	Contig132:141-304	XLOC_000438	ORPHAN	-	-	-	-	-	-
Plyc_v1_00000608	Contig1332:2440-2606	XLOC_000439	ORPHAN	-	-	-	-	-	-
Plyc_v1_00000609	Contig1332:3740-4270	XLOC_000440	ORPHAN	-	-	-	-	-	-
Plyc_v1_00000610	Contig1336:7-1831	XLOC_000441	ORPHAN	Expressed	gi|322711733|gb|EFZ03306.1| RecQ helicase TLH3 [Metarhizium anisopliae ARSEF 23] (eval=2.20432e-91; aligned=440bp[24.11%])	transposase-like protein (GO:0003676, F, nucleic acid binding)	-	-	-
Plyc_v1_00000611	Contig1338:567-732	XLOC_000442	ORPHAN	-	-	-	-	-	-
Plyc_v1_00000612	Contig134:19-2326	XLOC_000443	ORPHAN	Expressed	gi|154277650|ref|XP_001539663.1| predicted protein [Ajellomyces capsulatus NAm1] >gi|150413248|gb|EDN08631.1| predicted protein [Ajellomyces capsulatus NAm1] (eval=0.0; aligned=754bp[32.67%])	conserved hypothetical protein (GO:0003676, F, nucleic acid binding; GO:0004518, F, nuclease activity; GO:0050789, P, regulation of biological process; GO:0006139, P, nucleobase-containing compound metabolic process)	-	-	-
Plyc_v1_00000613	Contig1341:121-388	XLOC_000444	ORPHAN	-	-	-	-	-	-
Plyc_v1_00000614	Contig1341:975-1202	XLOC_000445	ORPHAN	-	-	-	-	-	-
Plyc_v1_00000615	Contig1343:1176-4530	XLOC_000446	ORPHAN	-	gi|240277489|gb|EER40997.1| benzoate 4-monooxygenase cytochrome P450 [Ajellomyces capsulatus H143] >gi|325093569|gb|EGC46879.1| benzoate 4-monooxygenase cytochrome P450 [Ajellomyces capsulatus H88] (eval=1.06377e-56; aligned=367bp[29.41%])	benzoate 4-monooxygenase cytochrome p450 (GO:0005488, F, binding; GO:0009055, F, electron carrier activity; GO:0008152, P, metabolic process; GO:0003824, F, catalytic activity)	-	-	lcl|363_phi_base_3_2_protein.fas (eval=3.61648e-16)
Plyc_v1_00000616	Contig1347:184-485	XLOC_000447	ORPHAN	Expressed	gi|154277650|ref|XP_001539663.1| predicted protein [Ajellomyces capsulatus NAm1] >gi|150413248|gb|EDN08631.1| predicted protein [Ajellomyces capsulatus NAm1] (eval=3.29574e-13; aligned=83bp[27.48%])	-	-	-	-
Plyc_v1_00000617	Contig1348:1663-1891	XLOC_000448	ORPHAN	-	-	-	-	-	-
Plyc_v1_00000618	Contig1349:506-823	XLOC_000449	ORPHAN	-	-	-	-	-	-
Plyc_v1_00000619	Contig1349:4209-4379	XLOC_000450	ORPHAN	-	-	-	-	-	-
Plyc_v1_00000620	Contig1349:6581-6757	XLOC_000451	ORPHAN	-	-	-	-	-	-
Plyc_v1_00000621	Contig1349:7980-8199	XLOC_000452	ORPHAN	-	-	-	-	-	-
Plyc_v1_00000623	Contig135:1820-3660	XLOC_000453	ORPHAN	Expressed	gi|189204728|ref|XP_001938699.1| predicted protein [Pyrenophora tritici-repentis Pt-1C-BFP] >gi|187985798|gb|EDU51286.1| predicted protein [Pyrenophora tritici-repentis Pt-1C-BFP] (eval=8.87677e-118; aligned=582bp[36.53%])	-	-	-	-
Plyc_v1_00000622	Contig135:337-724	XLOC_000453	ORPHAN	Expressed	-	-	-	-	-
Plyc_v1_00000625	Contig135:9-2059	XLOC_000453	ORPHAN	Expressed	gi|403419162|emb|CCM05862.1| predicted protein [Fibroporia radiculosa] (eval=2.69632e-08; aligned=67bp[3.27%])	baculoviral iap repeat-containing protein 6 (GO:0005622, C, intracellular)	-	-	-
Plyc_v1_00000624	Contig135:765-1332	XLOC_000454	ORPHAN	Expressed	gi|403419162|emb|CCM05862.1| predicted protein [Fibroporia radiculosa] (eval=2.06576e-07; aligned=45bp[8.77%])	baculoviral iap repeat-containing protein 2 (GO:0005622, C, intracellular)	-	-	-
Plyc_v1_00000626	Contig1350:19-3289	XLOC_000455	ORPHAN	Expressed	gi|347826964|emb|CCD42661.1| similar to patatin-like phospholipase [Botryotinia fuckeliana] (eval=6.14455e-76; aligned=384bp[20.22%])	patatin-like phospholipase (GO:0003824, F, catalytic activity; GO:0008152, P, metabolic process)	-	-	-
Plyc_v1_00000627	Contig1351:374-703	XLOC_000456	ORPHAN	-	gi|21262159|emb|CAD32689.1| putative transposase [Phaeosphaeria nodorum] (eval=1.16755e-18; aligned=109bp[33.03%])	partial (GO:0003677, F, DNA binding)	-	-	-
Plyc_v1_00000628	Contig1353:568-1650	XLOC_000457	ORPHAN	-	gi|7981425|emb|CAB91877.1| polyprotein [Phaeosphaeria nodorum] (eval=1.10161e-32; aligned=121bp[26.02%])	-	-	-	-
Plyc_v1_00000629	Contig1353:2325-2452	XLOC_000458	ORPHAN	Expressed	gi|7981425|emb|CAB91877.1| polyprotein [Phaeosphaeria nodorum] (eval=5.45007e-08; aligned=41bp[32.03%])	-	-	-	-
Plyc_v1_00000631	Contig1354:128-617	XLOC_000459	ORPHAN	Expressed	-	-	-	-	-
Plyc_v1_00000633	Contig1354:120-1596	XLOC_000460	ORPHAN	Expressed	gi|255952484|ref|XP_002566995.1| Pc17g00330 [Penicillium chrysogenum Wisconsin 54-1255] >gi|211586498|emb|CAP79320.1| Pc17g00330 [Penicillium chrysogenum Wisconsin 54-1255] (eval=2.50067e-28; aligned=459bp[32.42%])	-	-	-	-
Plyc_v1_00000632	Contig1354:120-822	XLOC_000460	ORPHAN	Expressed	-	-	-	-	-
Plyc_v1_00000630	Contig1354:445-5020	XLOC_000460	ORPHAN	Expressed	gi|322712289|gb|EFZ03862.1| arrestin domain-containing protein [Metarhizium anisopliae ARSEF 23] (eval=2.70287e-110; aligned=364bp[8.04%])	-	-	-	-
Plyc_v1_00000634	Contig1355:125-3259	XLOC_000461	ORPHAN	Expressed	gi|255952484|ref|XP_002566995.1| Pc17g00330 [Penicillium chrysogenum Wisconsin 54-1255] >gi|211586498|emb|CAP79320.1| Pc17g00330 [Penicillium chrysogenum Wisconsin 54-1255] (eval=3.47502e-60; aligned=749bp[25.93%])	-	-	-	-
Plyc_v1_00000637	Contig1355:125-5989	XLOC_000461	ORPHAN	Expressed	gi|255952484|ref|XP_002566995.1| Pc17g00330 [Penicillium chrysogenum Wisconsin 54-1255] >gi|211586498|emb|CAP79320.1| Pc17g00330 [Penicillium chrysogenum Wisconsin 54-1255] (eval=7.46589e-65; aligned=751bp[13.25%])	-	-	-	-
Plyc_v1_00000638	Contig1355:1995-5989	XLOC_000461	ORPHAN	Expressed	gi|322712289|gb|EFZ03862.1| arrestin domain-containing protein [Metarhizium anisopliae ARSEF 23] (eval=3.0417e-41; aligned=237bp[5.93%])	-	-	-	-
Plyc_v1_00000635	Contig1355:3899-5086	XLOC_000461	ORPHAN	Expressed	gi|322712289|gb|EFZ03862.1| arrestin domain-containing protein [Metarhizium anisopliae ARSEF 23] (eval=6.8569e-42; aligned=237bp[19.95%])	-	-	-	-
Plyc_v1_00000636	Contig1355:8511-9035	XLOC_000462	ORPHAN	-	-	-	-	-	-
Plyc_v1_00000639	Contig1355:6620-7525	XLOC_000463	ORPHAN	Expressed	gi|302890571|ref|XP_003044169.1| predicted protein [Nectria haematococca mpVI 77-13-4] >gi|256725090|gb|EEU38456.1| predicted protein [Nectria haematococca mpVI 77-13-4] (eval=6.94257e-19; aligned=67bp[7.4%])	-	-	-	-
Plyc_v1_00000640	Contig1356:77-785	XLOC_000464	ORPHAN	Expressed	-	-	-	-	-
Plyc_v1_00000641	Contig1357:259-453	XLOC_000465	ORPHAN	-	-	-	-	-	-
Plyc_v1_00000644	Contig1357:1231-2051	XLOC_000466	-	Expressed	gi|154278104|ref|XP_001539875.1| predicted protein [Ajellomyces capsulatus NAm1] >gi|150413460|gb|EDN08843.1| predicted protein [Ajellomyces capsulatus NAm1] (eval=9.68084e-43; aligned=249bp[34.83%])	-	Protein of unknown function (DUF3723) (start=1 stop=227; global eval=9.9e-63; domain I-eval=1.1e-62)	-	-
Plyc_v1_00000642	Contig1357:2733-3233	XLOC_000467	ORPHAN	-	-	-	-	-	-
Plyc_v1_00000645	Contig1357:3469-3842	XLOC_000468	ORPHAN	Expressed	-	-	-	-	-
Plyc_v1_00000643	Contig1357:3538-3881	XLOC_000468	ORPHAN	-	-	-	-	-	-
Plyc_v1_00000647	Contig1358:1005-2897	XLOC_000469	ORPHAN	Expressed	gi|189194894|ref|XP_001933785.1| beta-lactamase family protein [Pyrenophora tritici-repentis Pt-1C-BFP] >gi|187979664|gb|EDU46290.1| beta-lactamase family protein [Pyrenophora tritici-repentis Pt-1C-BFP] (eval=0.0; aligned=426bp[23.08%])	-	-	-	-
Plyc_v1_00000648	Contig1358:1005-2897	XLOC_000469	ORPHAN	Expressed	gi|189194894|ref|XP_001933785.1| beta-lactamase family protein [Pyrenophora tritici-repentis Pt-1C-BFP] >gi|187979664|gb|EDU46290.1| beta-lactamase family protein [Pyrenophora tritici-repentis Pt-1C-BFP] (eval=7.89108e-173; aligned=562bp[33.41%])	-	-	-	-
Plyc_v1_00000646	Contig1358:990-2820	XLOC_000469	ORPHAN	Expressed	gi|189194894|ref|XP_001933785.1| beta-lactamase family protein [Pyrenophora tritici-repentis Pt-1C-BFP] >gi|187979664|gb|EDU46290.1| beta-lactamase family protein [Pyrenophora tritici-repentis Pt-1C-BFP] (eval=0.0; aligned=570bp[33.16%])	-	-	-	-
Plyc_v1_00000649	Contig1358:3-633	XLOC_000470	ORPHAN	Expressed	gi|156481664|gb|ABU68439.1| victoriocin [Cochliobolus victoriae] (eval=9.20957e-62; aligned=167bp[26.47%])	-	-	-	-
Plyc_v1_00000650	Contig1358:2963-5343	XLOC_000471	ORPHAN	Expressed	gi|189195518|ref|XP_001934097.1| predicted protein [Pyrenophora tritici-repentis Pt-1C-BFP] >gi|187979976|gb|EDU46602.1| predicted protein [Pyrenophora tritici-repentis Pt-1C-BFP] (eval=3.20756e-32; aligned=171bp[7.18%])	-	-	-	lcl|353_phi_base_3_2_protein.fas (eval=1.91482e-11)
Plyc_v1_00000651	Contig136:274-446	XLOC_000472	ORPHAN	-	-	-	-	-	-
Plyc_v1_00000652	Contig136:3-460	XLOC_000472	ORPHAN	Expressed	gi|322712636|gb|EFZ04209.1| transposase-like protein [Metarhizium anisopliae ARSEF 23] (eval=1.31973e-38; aligned=151bp[32.97%])	-	-	-	-
Plyc_v1_00000653	Contig1362:1150-2330	XLOC_000473	ORPHAN	Expressed	-	-	-	-	-
Plyc_v1_00000654	Contig1363:7453-7617	XLOC_000474	ORPHAN	-	-	-	-	-	-
Plyc_v1_00000655	Contig1365:1468-1745	XLOC_000475	ORPHAN	-	-	-	-	-	-
Plyc_v1_00000656	Contig1369:36-209	XLOC_000476	ORPHAN	-	-	-	-	-	-
Plyc_v1_00000658	Contig137:292-732	XLOC_000477	ORPHAN	Expressed	gi|189201689|ref|XP_001937181.1| predicted protein [Pyrenophora tritici-repentis Pt-1C-BFP] >gi|187984280|gb|EDU49768.1| predicted protein [Pyrenophora tritici-repentis Pt-1C-BFP] (eval=4.37846e-26; aligned=158bp[35.83%])	-	-	-	-
Plyc_v1_00000657	Contig137:410-722	XLOC_000477	ORPHAN	-	gi|189201689|ref|XP_001937181.1| predicted protein [Pyrenophora tritici-repentis Pt-1C-BFP] >gi|187984280|gb|EDU49768.1| predicted protein [Pyrenophora tritici-repentis Pt-1C-BFP] (eval=3.03278e-14; aligned=71bp[31.98%])	-	-	-	-
Plyc_v1_00000659	Contig137:61-732	XLOC_000478	ORPHAN	Expressed	gi|189201689|ref|XP_001937181.1| predicted protein [Pyrenophora tritici-repentis Pt-1C-BFP] >gi|187984280|gb|EDU49768.1| predicted protein [Pyrenophora tritici-repentis Pt-1C-BFP] (eval=1.51041e-21; aligned=99bp[19.11%])	-	-	-	-
Plyc_v1_00000664	Contig1370:4166-6498	XLOC_000479	-	Expressed	gi|347842364|emb|CCD56936.1| similar to MFS multidrug transporter [Botryotinia fuckeliana] (eval=1.82791e-121; aligned=524bp[25.33%])	mfs multidrug (GO:0005623, C, cell; GO:0006810, P, transport)	Major Facilitator Superfamily (start=25 stop=372; global eval=2.1e-31; domain I-eval=2.8e-31)	-	-
Plyc_v1_00000660	Contig1370:4454-6397	XLOC_000479	-	Expressed	gi|347842364|emb|CCD56936.1| similar to MFS multidrug transporter [Botryotinia fuckeliana] (eval=6.51007e-116; aligned=524bp[32.17%])	mfs multidrug (GO:0005623, C, cell; GO:0006810, P, transport)	Major Facilitator Superfamily (start=25 stop=462; global eval=1.7e-33; domain I-eval=1.7e-33)	-	-
Plyc_v1_00000665	Contig1370:14692-15336	XLOC_000480	ORPHAN	Expressed	-	-	-	-	-
Plyc_v1_00000661	Contig1370:14840-16524	XLOC_000480	ORPHAN	Expressed	gi|212538957|ref|XP_002149634.1| O-methyltransferase family protein [Penicillium marneffei ATCC 18224] >gi|210069376|gb|EEA23467.1| O-methyltransferase family protein [Penicillium marneffei ATCC 18224] (eval=1.45368e-26; aligned=203bp[26.75%])	-	-	-	-
Plyc_v1_00000666	Contig1370:15473-17004	XLOC_000480	ORPHAN	Expressed	gi|212538957|ref|XP_002149634.1| O-methyltransferase family protein [Penicillium marneffei ATCC 18224] >gi|210069376|gb|EEA23467.1| O-methyltransferase family protein [Penicillium marneffei ATCC 18224] (eval=7.49923e-60; aligned=199bp[13.48%])	-	-	-	lcl|903_phi_base_3_2_protein.fas (eval=1.38831e-15)
Plyc_v1_00000662	Contig1370:25-1062	XLOC_000481	ORPHAN	-	gi|302890583|ref|XP_003044175.1| predicted protein [Nectria haematococca mpVI 77-13-4] >gi|256725096|gb|EEU38462.1| predicted protein [Nectria haematococca mpVI 77-13-4] (eval=2.49521e-09; aligned=145bp[22.48%])	-	-	-	-
Plyc_v1_00000663	Contig1370:7324-9004	XLOC_000482	ORPHAN	-	gi|393229268|gb|EJD36894.1| alpha/beta-hydrolase [Auricularia delicata TFB-10046 SS5] (eval=3.39367e-71; aligned=245bp[19.68%])	dienelactone hydrolase family protein (GO:0016787, F, hydrolase activity)	-	-	-
Plyc_v1_00000667	Contig1370:11614-13222	XLOC_000483	ORPHAN	Expressed	gi|21617880|gb|AAL93566.2|AF489112_1 transcription factor AFLR [Aspergillus ochraceoroseus] >gi|197725406|gb|ACH72907.1| AflR [Aspergillus ochraceoroseus] (eval=1.95487e-29; aligned=316bp[20.33%])	c6 transcription factor (GO:0005634, C, nucleus; GO:0005488, F, binding; GO:0003677, F, DNA binding; GO:0009058, P, biosynthetic process; GO:0006519, N, ; GO:0019748, P, secondary metabolic process)	-	-	-
Plyc_v1_00000668	Contig1370:3286-3662	XLOC_000484	ORPHAN	Expressed	-	-	-	-	-
Plyc_v1_00000669	Contig1372:1576-2643	XLOC_000485	-	-	gi|378728017|gb|EHY54476.1| alcohol dehydrogenase [Exophiala dermatitidis NIH/UT8656] (eval=2.49848e-117; aligned=369bp[34.55%])	alcohol dehydrogenase (GO:0005488, F, binding; GO:0003824, F, catalytic activity; GO:0008152, P, metabolic process; GO:0000166, F, nucleotide binding)	Zinc-binding dehydrogenase (start=190 stop=318; global eval=7.9e-26; domain I-eval=1.2e-25)|Alcohol dehydrogenase GroES-like domain (start=35 stop=146; global eval=8.5e-26; domain I-eval=1.9e-25)	-	lcl|201_phi_base_3_2_protein.fas (eval=4.77009e-14)
Plyc_v1_00000670	Contig1374:6461-6717	XLOC_000486	ORPHAN	-	-	-	-	-	-
Plyc_v1_00000671	Contig1375:150-390	XLOC_000487	ORPHAN	-	-	-	-	-	-
Plyc_v1_00000672	Contig1375:2-602	XLOC_000487	ORPHAN	Expressed	-	-	-	-	-
Plyc_v1_00000675	Contig1377:4512-7172	XLOC_000488	ORPHAN	Expressed	gi|189198215|ref|XP_001935445.1| fungal specific transcription factor domain containing protein [Pyrenophora tritici-repentis Pt-1C-BFP] >gi|187981393|gb|EDU48019.1| fungal specific transcription factor domain containing protein [Pyrenophora tritici-repentis Pt-1C-BFP] (eval=3.5531e-118; aligned=323bp[12.14%])	-	-	-	-
Plyc_v1_00000676	Contig1377:5357-8473	XLOC_000488	ORPHAN	Expressed	gi|189198215|ref|XP_001935445.1| fungal specific transcription factor domain containing protein [Pyrenophora tritici-repentis Pt-1C-BFP] >gi|187981393|gb|EDU48019.1| fungal specific transcription factor domain containing protein [Pyrenophora tritici-repentis Pt-1C-BFP] (eval=3.91187e-180; aligned=751bp[28.72%])	fungal specific transcription factor domain-containing protein (GO:0003677, F, DNA binding; GO:0005634, C, nucleus; GO:0005488, F, binding)	-	-	-
Plyc_v1_00000673	Contig1377:5563-8047	XLOC_000488	ORPHAN	Expressed	gi|189198215|ref|XP_001935445.1| fungal specific transcription factor domain containing protein [Pyrenophora tritici-repentis Pt-1C-BFP] >gi|187981393|gb|EDU48019.1| fungal specific transcription factor domain containing protein [Pyrenophora tritici-repentis Pt-1C-BFP] (eval=4.82289e-170; aligned=718bp[34.29%])	fungal specific transcription factor domain-containing protein (GO:0003677, F, DNA binding; GO:0005634, C, nucleus; GO:0005488, F, binding)	-	-	-
Plyc_v1_00000674	Contig1377:5743-8441	XLOC_000488	ORPHAN	Expressed	gi|189198215|ref|XP_001935445.1| fungal specific transcription factor domain containing protein [Pyrenophora tritici-repentis Pt-1C-BFP] >gi|187981393|gb|EDU48019.1| fungal specific transcription factor domain containing protein [Pyrenophora tritici-repentis Pt-1C-BFP] (eval=3.75145e-161; aligned=566bp[25.0%])	fungal specific transcription factor domain protein (GO:0003677, F, DNA binding; GO:0005634, C, nucleus; GO:0005488, F, binding)	-	-	-
Plyc_v1_00000677	Contig138:190-1299	XLOC_000489	-	-	gi|392870095|gb|EAS28656.2| FAD binding domain-containing protein [Coccidioides immitis RS] (eval=7.36701e-27; aligned=409bp[36.85%])	24-dehydrocholesterol reductase precursor (GO:0003824, F, catalytic activity; GO:0000166, F, nucleotide binding; GO:0008152, P, metabolic process)	-	-	-
Plyc_v1_00000680	Contig1380:1708-2611	XLOC_000490	ORPHAN	Expressed	-	-	-	-	-
Plyc_v1_00000678	Contig1380:1765-2379	XLOC_000490	ORPHAN	Expressed	-	-	-	-	-
Plyc_v1_00000679	Contig1380:1729-3578	XLOC_000491	ORPHAN	Expressed	-	-	-	-	-
Plyc_v1_00000681	Contig1380:620-1308	XLOC_000492	ORPHAN	Expressed	gi|21262159|emb|CAD32689.1| putative transposase [Phaeosphaeria nodorum] (eval=9.23805e-32; aligned=197bp[28.59%])	-	-	-	-
Plyc_v1_00000682	Contig1387:122-904	XLOC_000493	-	Expressed	gi|212544071|ref|XP_002152190.1| pogo transposable element, putative [Penicillium marneffei ATCC 18224] >gi|210067097|gb|EEA21190.1| pogo transposable element, putative [Penicillium marneffei ATCC 18224] (eval=1.62449e-60; aligned=259bp[33.08%])	pogo transposable (GO:0003676, F, nucleic acid binding)	DDE superfamily endonuclease (start=4 stop=180; global eval=6.1e-30; domain I-eval=7.4e-30)	-	-
Plyc_v1_00000683	Contig1394:574-762	XLOC_000494	ORPHAN	-	-	-	-	-	-
Plyc_v1_00000684	Contig1395:1036-1228	XLOC_000495	ORPHAN	-	-	-	-	-	-
Plyc_v1_00000685	Contig1396:321-1595	XLOC_000496	ORPHAN	-	-	-	-	-	-
Plyc_v1_00000686	Contig1400:2354-2516	XLOC_000497	ORPHAN	-	-	-	-	-	-
Plyc_v1_00000687	Contig1402:1738-5687	XLOC_000498	ORPHAN	Expressed	gi|258574675|ref|XP_002541519.1| predicted protein [Uncinocarpus reesii 1704] >gi|237901785|gb|EEP76186.1| predicted protein [Uncinocarpus reesii 1704] (eval=1.66957e-96; aligned=236bp[6.07%])	efflux pump antibiotic resistance protein (GO:0005623, C, cell; GO:0006810, P, transport)	-	-	-
Plyc_v1_00000688	Contig1402:1774-4724	XLOC_000498	ORPHAN	Expressed	gi|258574675|ref|XP_002541519.1| predicted protein [Uncinocarpus reesii 1704] >gi|237901785|gb|EEP76186.1| predicted protein [Uncinocarpus reesii 1704] (eval=2.01569e-93; aligned=224bp[7.91%])	efflux pump antibiotic resistance protein (GO:0005623, C, cell; GO:0006810, P, transport)	-	-	-
Plyc_v1_00000689	Contig1402:6156-6718	XLOC_000499	ORPHAN	-	-	-	-	-	-
Plyc_v1_00000690	Contig1402:1943-3679	XLOC_000500	ORPHAN	Expressed	gi|347827796|emb|CCD43493.1| similar to MFS multidrug transporter [Botryotinia fuckeliana] (eval=3.98074e-120; aligned=488bp[32.15%])	efflux pump antibiotic resistance protein (GO:0005623, C, cell; GO:0006810, P, transport)	-	-	lcl|462_phi_base_3_2_protein.fas (eval=1.72679e-15)
Plyc_v1_00000691	Contig1402:2348-5687	XLOC_000500	ORPHAN	Expressed	gi|258574675|ref|XP_002541519.1| predicted protein [Uncinocarpus reesii 1704] >gi|237901785|gb|EEP76186.1| predicted protein [Uncinocarpus reesii 1704] (eval=8.15068e-67; aligned=234bp[7.16%])	-	-	-	-
Plyc_v1_00000692	Contig1402:2348-5687	XLOC_000500	ORPHAN	Expressed	gi|347827796|emb|CCD43493.1| similar to MFS multidrug transporter [Botryotinia fuckeliana] (eval=6.27108e-84; aligned=371bp[12.17%])	efflux pump antibiotic resistance protein (GO:0005623, C, cell; GO:0006810, P, transport)	-	-	lcl|462_phi_base_3_2_protein.fas (eval=3.73086e-15)
Plyc_v1_00000693	Contig1402:783-1087	XLOC_000501	-	Expressed	gi|3410896|dbj|BAA32244.1| transposase-like protein [Fusarium oxysporum] (eval=7.76159e-39; aligned=85bp[27.87%])	-	hAT family dimerisation domain (start=12 stop=76; global eval=6.8e-23; domain I-eval=7.4e-23)	-	-
Plyc_v1_00000694	Contig1404:48-222	XLOC_000502	ORPHAN	-	-	-	-	-	-
Plyc_v1_00000695	Contig1409:809-1834	XLOC_000503	-	-	gi|262358184|gb|ACY56712.1| transposase [Paracoccidioides brasiliensis] (eval=1.05547e-93; aligned=322bp[31.38%])	hypothetical protein PTT_08258 (GO:0003676, F, nucleic acid binding)	DDE superfamily endonuclease (start=2 stop=194; global eval=1.6e-41; domain I-eval=2.3e-41)	-	-
Plyc_v1_00000696	Contig1409:3195-3791	XLOC_000504	ORPHAN	Expressed	-	-	-	-	-
Plyc_v1_00000697	Contig141:374-1411	XLOC_000505	ORPHAN	-	gi|261336140|dbj|BAI44772.1| pol-like protein [Alternaria alternata] (eval=1.0617e-141; aligned=348bp[33.53%])	protein (GO:0003676, F, nucleic acid binding; GO:0004518, F, nuclease activity; GO:0050789, P, regulation of biological process; GO:0006139, P, nucleobase-containing compound metabolic process)	-	-	-
Plyc_v1_00000698	Contig1410:1059-1492	XLOC_000506	ORPHAN	-	-	-	-	-	-
Plyc_v1_00000699	Contig1412:452-625	XLOC_000507	ORPHAN	-	-	-	-	-	-
Plyc_v1_00000700	Contig1419:131-388	XLOC_000508	ORPHAN	-	gi|322712302|gb|EFZ03875.1| transposase, putative [Metarhizium anisopliae ARSEF 23] (eval=1.69621e-09; aligned=59bp[29.35%])	-	-	-	-
Plyc_v1_00000702	Contig142:383-1759	XLOC_000509	ORPHAN	Expressed	-	-	-	-	-
Plyc_v1_00000701	Contig142:929-1414	XLOC_000509	ORPHAN	Expressed	-	-	-	-	-
Plyc_v1_00000703	Contig1420:469-1083	XLOC_000510	ORPHAN	-	gi|146323587|ref|XP_746325.2| C6 transcription factor [Aspergillus fumigatus Af293] >gi|129555236|gb|EAL84287.2| C6 transcription factor, putative [Aspergillus fumigatus Af293] (eval=1.13571e-21; aligned=116bp[18.86%])	-	-	-	-
Plyc_v1_00000704	Contig143:2946-5141	XLOC_000511	ORPHAN	-	gi|322711714|gb|EFZ03287.1| transposase-like protein [Metarhizium anisopliae ARSEF 23] (eval=1.99761e-86; aligned=556bp[25.96%])	transposase-like protein (GO:0005515, F, protein binding; GO:0003676, F, nucleic acid binding)	-	-	-
Plyc_v1_00000705	Contig143:6427-7006	XLOC_000512	ORPHAN	Expressed	gi|2723|emb|CAA46025.1| unnamed protein product [Fusarium oxysporum] (eval=2.35286e-51; aligned=192bp[37.87%])	transposase (GO:0003677, F, DNA binding)	-	-	-
Plyc_v1_00000706	Contig143:6427-7125	XLOC_000512	ORPHAN	Expressed	gi|2723|emb|CAA46025.1| unnamed protein product [Fusarium oxysporum] (eval=7.57695e-61; aligned=104bp[14.88%])	transposase (GO:0003677, F, DNA binding)	-	-	-
Plyc_v1_00000707	Contig143:5247-5810	XLOC_000513	ORPHAN	Expressed	gi|3410896|dbj|BAA32244.1| transposase-like protein [Fusarium oxysporum] (eval=3.58289e-31; aligned=102bp[18.09%])	-	-	-	-
Plyc_v1_00000709	Contig1431:4-819	XLOC_000514	ORPHAN	Expressed	gi|154936836|emb|CAL30203.1| HNWD1 [Podospora anserina] (eval=3.05368e-17; aligned=68bp[11.93%])	-	-	-	-
Plyc_v1_00000708	Contig1431:186-665	XLOC_000515	ORPHAN	-	-	-	-	-	-
Plyc_v1_00000710	Contig1432:41-322	XLOC_000516	ORPHAN	-	-	-	-	-	-
Plyc_v1_00000711	Contig1432:2321-2479	XLOC_000517	ORPHAN	-	-	-	-	-	-
Plyc_v1_00000712	Contig1433:130-322	XLOC_000518	ORPHAN	-	-	-	-	-	-
Plyc_v1_00000713	Contig1434:1077-1336	XLOC_000519	ORPHAN	-	-	-	-	-	-
Plyc_v1_00000714	Contig1434:5077-5424	XLOC_000520	-	-	gi|212526558|ref|XP_002143436.1| pogo transposable element, putative [Penicillium marneffei ATCC 18224] >gi|210072834|gb|EEA26921.1| pogo transposable element, putative [Penicillium marneffei ATCC 18224] (eval=2.81174e-20; aligned=114bp[32.76%])	pogo transposable (GO:0003677, F, DNA binding)	Tc5 transposase DNA-binding domain (start=59 stop=112; global eval=1.9e-15; domain I-eval=3.8e-15)	-	-
Plyc_v1_00000715	Contig1435:1340-2116	XLOC_000521	ORPHAN	-	gi|302888593|ref|XP_003043183.1| predicted protein [Nectria haematococca mpVI 77-13-4] >gi|256724098|gb|EEU37470.1| predicted protein [Nectria haematococca mpVI 77-13-4] (eval=8.33165e-08; aligned=157bp[23.93%])	-	-	-	-
Plyc_v1_00000716	Contig1436:52-574	XLOC_000522	ORPHAN	Expressed	-	-	-	-	-
Plyc_v1_00000719	Contig1437:6-1556	XLOC_000523	ORPHAN	Expressed	gi|154281349|ref|XP_001541487.1| predicted protein [Ajellomyces capsulatus NAm1] >gi|150411666|gb|EDN07054.1| predicted protein [Ajellomyces capsulatus NAm1] (eval=3.62818e-17; aligned=143bp[9.56%])	-	-	-	lcl|171_phi_base_3_2_protein.fas (eval=6.01182e-21)
Plyc_v1_00000720	Contig1437:922-1556	XLOC_000523	ORPHAN	Expressed	gi|154281349|ref|XP_001541487.1| predicted protein [Ajellomyces capsulatus NAm1] >gi|150411666|gb|EDN07054.1| predicted protein [Ajellomyces capsulatus NAm1] (eval=1.10049e-17; aligned=132bp[22.76%])	-	-	-	lcl|171_phi_base_3_2_protein.fas (eval=3.68564e-19)
Plyc_v1_00000721	Contig1437:2477-5279	XLOC_000524	-	Expressed	gi|21262157|emb|CAD32687.1| putative transposase [Phaeosphaeria nodorum] (eval=2.77293e-80; aligned=531bp[19.84%])	-	DDE superfamily endonuclease (start=130 stop=338; global eval=1.3e-30; domain I-eval=1.8e-30)	-	-
Plyc_v1_00000722	Contig1437:2477-5279	XLOC_000524	-	Expressed	gi|21262157|emb|CAD32687.1| putative transposase [Phaeosphaeria nodorum] (eval=8.82294e-77; aligned=565bp[20.16%])	-	DDE superfamily endonuclease (start=130 stop=338; global eval=1.6e-30; domain I-eval=2.3e-30)	-	-
Plyc_v1_00000717	Contig1437:2548-4287	XLOC_000524	-	Expressed	gi|21262157|emb|CAD32687.1| putative transposase [Phaeosphaeria nodorum] (eval=4.9871e-77; aligned=565bp[32.47%])	transposase (GO:0003676, F, nucleic acid binding)	DDE superfamily endonuclease (start=130 stop=338; global eval=1.6e-30; domain I-eval=2.3e-30)	-	-
Plyc_v1_00000718	Contig1437:1013-1839	XLOC_000525	ORPHAN	-	gi|154281349|ref|XP_001541487.1| predicted protein [Ajellomyces capsulatus NAm1] >gi|150411666|gb|EDN07054.1| predicted protein [Ajellomyces capsulatus NAm1] (eval=7.42921e-22; aligned=187bp[25.97%])	-	-	-	lcl|171_phi_base_3_2_protein.fas (eval=8.03815e-25)
Plyc_v1_00000723	Contig1440:148-783	XLOC_000526	-	-	gi|322702389|gb|EFY94044.1| transposase-like protein [Metarhizium anisopliae ARSEF 23] (eval=2.34515e-36; aligned=169bp[26.57%])	transposase-like protein (GO:0005515, F, protein binding; GO:0003676, F, nucleic acid binding)	hAT family dimerisation domain (start=100 stop=162; global eval=3.4e-16; domain I-eval=1.2e-15)	-	-
Plyc_v1_00000724	Contig1440:3529-4258	XLOC_000527	-	-	gi|255956925|ref|XP_002569215.1| Pc21g22460 [Penicillium chrysogenum Wisconsin 54-1255] >gi|211590926|emb|CAP97143.1| Pc21g22460 [Penicillium chrysogenum Wisconsin 54-1255] (eval=4.03868e-64; aligned=213bp[31.42%])	fad binding domain-containing protein (GO:0008152, P, metabolic process; GO:0003824, F, catalytic activity)	FAD binding domain (start=7 stop=172; global eval=8.7e-25; domain I-eval=1.1e-24)	-	-
Plyc_v1_00000725	Contig1440:4285-4907	XLOC_000528	-	-	gi|70999896|ref|XP_754665.1| monooxygenase [Aspergillus fumigatus Af293] >gi|66852302|gb|EAL92627.1| monooxygenase, putative [Aspergillus fumigatus Af293] >gi|159127679|gb|EDP52794.1| monooxygenase, putative [Aspergillus fumigatus A1163] (eval=5.69741e-59; aligned=189bp[32.98%])	fad binding domain-containing protein (GO:0008152, P, metabolic process; GO:0003824, F, catalytic activity)	FAD binding domain (start=38 stop=126; global eval=1.1e-19; domain I-eval=1.3e-19)	-	-
Plyc_v1_00000726	Contig1447:1123-1824	XLOC_000529	ORPHAN	-	gi|189196092|ref|XP_001934384.1| predicted protein [Pyrenophora tritici-repentis Pt-1C-BFP] >gi|187980263|gb|EDU46889.1| predicted protein [Pyrenophora tritici-repentis Pt-1C-BFP] (eval=8.9146e-32; aligned=207bp[34.33%])	-	-	-	-
Plyc_v1_00000729	Contig1448:4-571	XLOC_000530	ORPHAN	Expressed	-	-	-	-	-
Plyc_v1_00000730	Contig1448:4-571	XLOC_000530	ORPHAN	Expressed	-	-	-	-	-
Plyc_v1_00000727	Contig1448:421-600	XLOC_000530	ORPHAN	Expressed	-	-	-	-	-
Plyc_v1_00000731	Contig1448:3-955	XLOC_000531	ORPHAN	Expressed	-	-	-	-	-
Plyc_v1_00000732	Contig1448:3-955	XLOC_000531	ORPHAN	Expressed	-	-	-	-	-
Plyc_v1_00000728	Contig1448:646-806	XLOC_000531	ORPHAN	Expressed	-	-	-	-	-
Plyc_v1_00000733	Contig145:1316-1820	XLOC_000532	ORPHAN	-	-	-	-	-	-
Plyc_v1_00000734	Contig145:23-599	XLOC_000533	-	Expressed	gi|154936830|emb|CAL30200.1| NWD1 [Podospora anserina] (eval=1.91877e-14; aligned=125bp[21.66%])	vegetative incompatibility protein het-e-1 (GO:0005515, F, protein binding)	-	-	-
Plyc_v1_00000735	Contig1450:567-905	XLOC_000534	ORPHAN	-	-	null (GO:0003676, F, nucleic acid binding; GO:0005488, F, binding)	-	-	-
Plyc_v1_00000736	Contig1452:10-751	XLOC_000535	ORPHAN	Expressed	-	-	-	-	-
Plyc_v1_00000737	Contig1452:514-686	XLOC_000535	ORPHAN	-	-	-	-	-	-
Plyc_v1_00000738	Contig1452:10-751	XLOC_000536	ORPHAN	Expressed	-	-	-	-	-
Plyc_v1_00000739	Contig1452:905-1196	XLOC_000537	ORPHAN	Expressed	-	-	-	-	-
Plyc_v1_00000741	Contig1453:1974-2798	XLOC_000538	ORPHAN	Expressed	gi|320592641|gb|EFX05071.1| f-box domain containing protein [Grosmannia clavigera kw1407] (eval=1.56026e-15; aligned=107bp[13.86%])	-	-	-	-
Plyc_v1_00000740	Contig1453:17-141	XLOC_000539	ORPHAN	-	gi|261336149|dbj|BAI44781.1| similar to metalloprotease [Alternaria alternata] (eval=1.81564e-11; aligned=41bp[32.8%])	-	-	-	-
Plyc_v1_00000742	Contig1453:571-1894	XLOC_000540	ORPHAN	Expressed	gi|261336149|dbj|BAI44781.1| similar to metalloprotease [Alternaria alternata] (eval=6.75258e-57; aligned=128bp[9.67%])	-	-	-	-
Plyc_v1_00000743	Contig1454:2298-3482	XLOC_000541	ORPHAN	-	gi|156050893|ref|XP_001591408.1| predicted protein [Sclerotinia sclerotiorum 1980] >gi|154692434|gb|EDN92172.1| predicted protein [Sclerotinia sclerotiorum 1980 UF-70] (eval=7.24578e-10; aligned=105bp[10.23%])	-	-	-	-
Plyc_v1_00000744	Contig1454:611-1288	XLOC_000542	ORPHAN	-	-	-	-	-	-
Plyc_v1_00000745	Contig1456:4588-5941	XLOC_000543	-	-	gi|389643744|ref|XP_003719504.1| cell wall glycosyl hydrolase YteR [Magnaporthe oryzae 70-15] >gi|351639273|gb|EHA47137.1| cell wall glycosyl hydrolase YteR [Magnaporthe oryzae 70-15] (eval=8.83197e-111; aligned=375bp[32.3%])	cell wall glycosyl hydrolase (GO:0003824, F, catalytic activity)	Glycosyl Hydrolase Family 88 (start=37 stop=380; global eval=9.5e-72; domain I-eval=1.2e-71)	GH105 (start=9 stop=331; eval=4.3e-99; cov=0.969879518072289)	-
Plyc_v1_00000746	Contig1456:2167-3462	XLOC_000544	ORPHAN	Expressed	gi|340520274|gb|EGR50511.1| predicted protein [Trichoderma reesei QM6a] (eval=1.77339e-102; aligned=390bp[30.09%])	exported protein (GO:0005975, P, carbohydrate metabolic process; GO:0009056, P, catabolic process; GO:0005623, C, cell; GO:0003824, F, catalytic activity)	-	-	-
Plyc_v1_00000747	Contig1456:640-1404	XLOC_000545	ORPHAN	Expressed	-	-	-	-	-
Plyc_v1_00000748	Contig1457:381-561	XLOC_000546	ORPHAN	-	-	-	-	-	-
Plyc_v1_00000751	Contig1457:4270-7314	XLOC_000547	ORPHAN	Expressed	gi|261336149|dbj|BAI44781.1| similar to metalloprotease [Alternaria alternata] (eval=0.0; aligned=553bp[20.62%])	-	-	-	-
Plyc_v1_00000752	Contig1457:4498-7314	XLOC_000547	ORPHAN	Expressed	gi|261336149|dbj|BAI44781.1| similar to metalloprotease [Alternaria alternata] (eval=0.0; aligned=553bp[20.67%])	-	-	-	-
Plyc_v1_00000753	Contig1457:4265-7314	XLOC_000548	ORPHAN	Expressed	gi|261336149|dbj|BAI44781.1| similar to metalloprotease [Alternaria alternata] (eval=0.0; aligned=553bp[21.52%])	-	-	-	-
Plyc_v1_00000749	Contig1457:5235-6890	XLOC_000548	ORPHAN	Expressed	gi|261336149|dbj|BAI44781.1| similar to metalloprotease [Alternaria alternata] (eval=0.0; aligned=498bp[32.49%])	-	-	-	-
Plyc_v1_00000750	Contig1457:5235-7302	XLOC_000548	ORPHAN	Expressed	gi|261336149|dbj|BAI44781.1| similar to metalloprotease [Alternaria alternata] (eval=0.0; aligned=539bp[26.94%])	metalloprotease m41 (GO:0004672, F, protein kinase activity; GO:0000166, F, nucleotide binding; GO:0006464, P, cellular protein modification process)	-	-	-
Plyc_v1_00000754	Contig1457:2638-3257	XLOC_000549	ORPHAN	Expressed	gi|189195518|ref|XP_001934097.1| predicted protein [Pyrenophora tritici-repentis Pt-1C-BFP] >gi|187979976|gb|EDU46602.1| predicted protein [Pyrenophora tritici-repentis Pt-1C-BFP] (eval=2.56031e-29; aligned=169bp[27.26%])	-	-	-	-
Plyc_v1_00000755	Contig1457:3449-4081	XLOC_000550	ORPHAN	Expressed	-	-	-	-	-
Plyc_v1_00000756	Contig146:409-3557	XLOC_000551	-	Expressed	gi|302886069|ref|XP_003041925.1| predicted protein [Nectria haematococca mpVI 77-13-4] >gi|256722832|gb|EEU36212.1| predicted protein [Nectria haematococca mpVI 77-13-4] (eval=1.18039e-29; aligned=440bp[14.22%])	-	Heterokaryon incompatibility protein (HET) (start=75 stop=249; global eval=9.3e-30; domain I-eval=1.9e-29)	-	-
Plyc_v1_00000757	Contig146:7344-8142	XLOC_000552	-	-	gi|189199012|ref|XP_001935843.1| endoglucanase IV [Pyrenophora tritici-repentis Pt-1C-BFP] >gi|187982942|gb|EDU48430.1| endoglucanase IV [Pyrenophora tritici-repentis Pt-1C-BFP] (eval=4.11825e-111; aligned=230bp[30.79%])	-	Glycosyl hydrolase family 61 (start=4 stop=237; global eval=4.2e-69; domain I-eval=4.8e-69)	GH61 (start=3 stop=216; eval=1.2e-62; cov=0.981566820276498)	-
Plyc_v1_00000758	Contig146:2710-3908	XLOC_000553	ORPHAN	Expressed	-	-	-	-	-
Plyc_v1_00000762	Contig146:2830-3928	XLOC_000553	ORPHAN	Expressed	-	-	-	-	-
Plyc_v1_00000759	Contig146:12294-14128	XLOC_000554	ORPHAN	-	-	-	-	-	-
Plyc_v1_00000760	Contig146:16943-18693	XLOC_000555	ORPHAN	-	gi|378732992|gb|EHY59451.1| MFS transporter, SP family, sugar:H+ symporter [Exophiala dermatitidis NIH/UT8656] (eval=0.0; aligned=512bp[32.95%])	mfs sugar (GO:0005215, F, transporter activity; GO:0006810, P, transport; GO:0005623, C, cell)	-	-	lcl|457_phi_base_3_2_protein.fas (eval=2.82833e-21)
Plyc_v1_00000763	Contig146:19208-19967	XLOC_000556	ORPHAN	Expressed	-	-	-	-	-
Plyc_v1_00000764	Contig146:19208-21491	XLOC_000556	ORPHAN	Expressed	gi|396476851|ref|XP_003840136.1| predicted protein [Leptosphaeria maculans JN3] >gi|312216707|emb|CBX96657.1| predicted protein [Leptosphaeria maculans JN3] (eval=3.01484e-64; aligned=380bp[16.64%])	-	-	-	-
Plyc_v1_00000761	Contig146:20080-21174	XLOC_000556	ORPHAN	Expressed	gi|396476851|ref|XP_003840136.1| predicted protein [Leptosphaeria maculans JN3] >gi|312216707|emb|CBX96657.1| predicted protein [Leptosphaeria maculans JN3] (eval=1.13699e-64; aligned=380bp[34.7%])	-	-	-	-
Plyc_v1_00000765	Contig146:14941-15978	XLOC_000557	ORPHAN	Expressed	-	-	-	-	-
Plyc_v1_00000766	Contig146:21881-22056	XLOC_000558	ORPHAN	Expressed	-	-	-	-	-
Plyc_v1_00000767	Contig1461:1176-2455	XLOC_000559	-	-	gi|189209674|ref|XP_001941169.1| neutral alpha-glucosidase AB precursor [Pyrenophora tritici-repentis Pt-1C-BFP] >gi|187977262|gb|EDU43888.1| neutral alpha-glucosidase AB precursor [Pyrenophora tritici-repentis Pt-1C-BFP] (eval=5.82053e-168; aligned=374bp[32.86%])	alpha glucosidase alpha (GO:0005975, P, carbohydrate metabolic process; GO:0003824, F, catalytic activity; GO:0030246, F, carbohydrate binding)	Galactose mutarotase-like (start=243 stop=317; global eval=2.6e-24; domain I-eval=4.8e-24)	-	lcl|914_phi_base_3_2_protein.fas (eval=5.24351e-59)
Plyc_v1_00000768	Contig1461:350-923	XLOC_000560	ORPHAN	Expressed	-	-	-	-	-
Plyc_v1_00000769	Contig1462:266-422	XLOC_000561	ORPHAN	-	-	-	-	-	-
Plyc_v1_00000770	Contig1462:1282-1531	XLOC_000562	ORPHAN	-	gi|327353792|gb|EGE82649.1| DNA topoisomerase [Ajellomyces dermatitidis ATCC 18188] (eval=6.10439e-28; aligned=71bp[28.4%])	-	-	-	-
Plyc_v1_00000771	Contig1462:2820-3137	XLOC_000563	ORPHAN	-	gi|83774383|dbj|BAE64507.1| unnamed protein product [Aspergillus oryzae RIB40] (eval=1.95808e-13; aligned=92bp[28.93%])	-	-	-	-
Plyc_v1_00000772	Contig1462:3866-4184	XLOC_000564	ORPHAN	-	-	-	-	-	-
Plyc_v1_00000773	Contig1462:5021-6232	XLOC_000565	ORPHAN	-	gi|119499057|ref|XP_001266286.1| ATP-dependent DNA ligase, putative [Neosartorya fischeri NRRL 181] >gi|119414450|gb|EAW24389.1| ATP-dependent DNA ligase, putative [Neosartorya fischeri NRRL 181] (eval=1.77009e-101; aligned=404bp[33.33%])	atp-dependent dna ligase domain-containing protein (GO:0003677, F, DNA binding; GO:0003824, F, catalytic activity; GO:0006950, P, response to stress; GO:0006259, P, DNA metabolic process; GO:0000166, F, nucleotide binding; GO:0009058, P, biosynthetic process)	-	-	-
Plyc_v1_00000774	Contig1462:6628-7681	XLOC_000566	ORPHAN	-	gi|378728506|gb|EHY54965.1| DNA ligase (ATP) [Exophiala dermatitidis NIH/UT8656] (eval=1.43098e-42; aligned=238bp[27.36%])	atp-dependent dna ligase domain-containing protein (GO:0003677, F, DNA binding; GO:0003824, F, catalytic activity; GO:0006950, P, response to stress; GO:0006259, P, DNA metabolic process; GO:0009058, P, biosynthetic process)	-	-	-
Plyc_v1_00000775	Contig1462:10747-11753	XLOC_000567	ORPHAN	Expressed	-	-	-	-	-
Plyc_v1_00000776	Contig1465:704-2689	XLOC_000568	ORPHAN	-	gi|340520460|gb|EGR50696.1| predicted protein [Trichoderma reesei QM6a] (eval=6.32525e-41; aligned=325bp[17.31%])	-	-	-	-
Plyc_v1_00000777	Contig1465:4880-5873	XLOC_000569	ORPHAN	-	gi|358370155|dbj|GAA86767.1| glucose-methanol-choline oxidoreductase [Aspergillus kawachii IFO 4308] (eval=1.97275e-78; aligned=195bp[23.21%])	-	-	-	-
Plyc_v1_00000778	Contig1465:9448-9664	XLOC_000570	ORPHAN	Expressed	-	-	-	-	-
Plyc_v1_00000779	Contig1466:2250-2466	XLOC_000571	ORPHAN	-	-	-	-	-	-
Plyc_v1_00000780	Contig1469:2392-2821	XLOC_000572	ORPHAN	-	gi|242810829|ref|XP_002485663.1| pogo transposable element, putative [Talaromyces stipitatus ATCC 10500] >gi|218716288|gb|EED15710.1| pogo transposable element, putative [Talaromyces stipitatus ATCC 10500] (eval=1.31769e-09; aligned=146bp[39.46%])	-	-	-	-
Plyc_v1_00000781	Contig1469:988-1194	XLOC_000573	ORPHAN	-	-	-	-	-	-
Plyc_v1_00000782	Contig1471:1926-2543	XLOC_000574	ORPHAN	-	gi|154277650|ref|XP_001539663.1| predicted protein [Ajellomyces capsulatus NAm1] >gi|150413248|gb|EDN08631.1| predicted protein [Ajellomyces capsulatus NAm1] (eval=2.71649e-55; aligned=205bp[33.17%])	-	-	-	-
Plyc_v1_00000783	Contig1472:1801-4162	XLOC_000575	ORPHAN	Expressed	-	-	-	-	-
Plyc_v1_00000784	Contig1475:35-192	XLOC_000576	ORPHAN	-	-	-	-	-	-
Plyc_v1_00000785	Contig1479:2564-2896	XLOC_000577	ORPHAN	-	-	-	-	-	-
Plyc_v1_00000786	Contig148:1729-2132	XLOC_000578	ORPHAN	-	-	-	-	-	-
Plyc_v1_00000787	Contig1480:347-722	XLOC_000579	ORPHAN	Expressed	-	-	-	-	-
Plyc_v1_00000788	Contig1486:319-603	XLOC_000580	ORPHAN	-	-	-	-	-	-
Plyc_v1_00000789	Contig1488:8608-9216	XLOC_000581	ORPHAN	-	gi|115492769|ref|XP_001211012.1| predicted protein [Aspergillus terreus NIH2624] >gi|114197872|gb|EAU39572.1| predicted protein [Aspergillus terreus NIH2624] (eval=4.79673e-17; aligned=205bp[33.66%])	-	-	-	-
Plyc_v1_00000790	Contig1488:4562-5547	XLOC_000582	ORPHAN	-	gi|317144062|ref|XP_001819881.2| RTA1 like protein [Aspergillus oryzae RIB40] (eval=1.07842e-47; aligned=258bp[30.39%])	rta1 domain (GO:0006950, P, response to stress; GO:0005623, C, cell)	-	-	-
Plyc_v1_00000791	Contig1488:10942-12723	XLOC_000583	ORPHAN	Expressed	-	-	-	-	-
Plyc_v1_00000792	Contig1488:10942-12809	XLOC_000583	ORPHAN	Expressed	-	-	-	-	-
Plyc_v1_00000797	Contig149:5048-6594	XLOC_000584	-	Expressed	gi|400592949|gb|EJP60972.1| protein kinase subdomain-containing protein [Beauveria bassiana ARSEF 2860] (eval=2.39736e-118; aligned=359bp[26.77%])	protein kinase subdomain-containing protein (GO:0006629, P, lipid metabolic process)	Patatin-like phospholipase (start=27 stop=226; global eval=1.8e-22; domain I-eval=4.4e-22)	-	-
Plyc_v1_00000798	Contig149:5048-6594	XLOC_000584	-	Expressed	gi|400592949|gb|EJP60972.1| protein kinase subdomain-containing protein [Beauveria bassiana ARSEF 2860] (eval=9.00822e-116; aligned=350bp[25.14%])	protein kinase subdomain-containing protein (GO:0006629, P, lipid metabolic process)	Patatin-like phospholipase (start=24 stop=223; global eval=2.9e-22; domain I-eval=5.8e-22)	-	-
Plyc_v1_00000793	Contig149:5048-8306	XLOC_000584	-	Expressed	gi|115383824|ref|XP_001208459.1| predicted protein [Aspergillus terreus NIH2624] >gi|114196151|gb|EAU37851.1| predicted protein [Aspergillus terreus NIH2624] (eval=0.0; aligned=572bp[18.88%])	kinesin light (GO:0005515, F, protein binding)	Tetratricopeptide repeat (start=825 stop=864; global eval=2e-28; domain I-eval=2.3e-09)|Tetratricopeptide repeat (start=867 stop=907; global eval=2e-28; domain I-eval=1.5e-08)|Patatin-like phospholipase (start=27 stop=226; global eval=1.2e-21; domain I-eval=3.2e-21)|NB-ARC domain (start=405 stop=613; global eval=2e-15; domain I-eval=2e-15)	-	-
Plyc_v1_00000794	Contig149:5271-8288	XLOC_000584	-	Expressed	gi|115383824|ref|XP_001208459.1| predicted protein [Aspergillus terreus NIH2624] >gi|114196151|gb|EAU37851.1| predicted protein [Aspergillus terreus NIH2624] (eval=0.0; aligned=940bp[34.39%])	kinesin light (GO:0000166, F, nucleotide binding; GO:0006629, P, lipid metabolic process; GO:0016787, F, hydrolase activity; GO:0005515, F, protein binding)	Tetratricopeptide repeat (start=798 stop=837; global eval=7.4e-28; domain I-eval=2.2e-09)|Tetratricopeptide repeat (start=840 stop=880; global eval=7.4e-28; domain I-eval=1.4e-08)|Patatin-like phospholipase (start=19 stop=218; global eval=1.1e-21; domain I-eval=3.2e-21)|NB-ARC domain (start=378 stop=586; global eval=1.1e-15; domain I-eval=1.9e-15)	-	-
Plyc_v1_00000795	Contig149:547-1885	XLOC_000585	ORPHAN	-	gi|154283163|ref|XP_001542377.1| predicted protein [Ajellomyces capsulatus NAm1] >gi|150410557|gb|EDN05945.1| predicted protein [Ajellomyces capsulatus NAm1] (eval=6.54909e-25; aligned=284bp[22.17%])	-	-	-	-
Plyc_v1_00000799	Contig149:2147-4913	XLOC_000586	ORPHAN	Expressed	gi|400592514|gb|EJP60700.1| serine/threonine protein kinase Japonica Group [Beauveria bassiana ARSEF 2860] (eval=2.38546e-50; aligned=353bp[12.76%])	kinesin light (GO:0000166, F, nucleotide binding; GO:0006464, P, cellular protein modification process; GO:0004672, F, protein kinase activity; GO:0006519, N, )	-	-	-
Plyc_v1_00000796	Contig149:2562-4748	XLOC_000586	ORPHAN	Expressed	gi|400592514|gb|EJP60700.1| serine/threonine protein kinase Japonica Group [Beauveria bassiana ARSEF 2860] (eval=2.22521e-50; aligned=341bp[16.38%])	kinesin light (GO:0000166, F, nucleotide binding; GO:0006464, P, cellular protein modification process; GO:0004672, F, protein kinase activity; GO:0005515, F, protein binding; GO:0006519, N, )	-	-	-
Plyc_v1_00000800	Contig1490:6103-6296	XLOC_000587	ORPHAN	-	-	-	-	-	-
Plyc_v1_00000801	Contig1492:1418-3444	XLOC_000588	-	-	gi|380474638|emb|CCF45667.1| major facilitator superfamily transporter [Colletotrichum higginsianum] (eval=1.74376e-151; aligned=499bp[29.28%])	efflux pump antibiotic resistance (GO:0005623, C, cell; GO:0006810, P, transport)	Major Facilitator Superfamily (start=78 stop=472; global eval=5.9e-38; domain I-eval=3.5e-37)	-	lcl|462_phi_base_3_2_protein.fas (eval=1.85236e-114)
Plyc_v1_00000802	Contig1492:7890-8073	XLOC_000589	ORPHAN	-	-	-	-	-	-
Plyc_v1_00000803	Contig1492:10956-12149	XLOC_000590	ORPHAN	-	-	-	-	-	-
Plyc_v1_00000804	Contig1493:834-1024	XLOC_000591	ORPHAN	-	-	-	-	-	-
Plyc_v1_00000805	Contig15:82-780	XLOC_000592	-	-	gi|154278104|ref|XP_001539875.1| predicted protein [Ajellomyces capsulatus NAm1] >gi|150413460|gb|EDN08843.1| predicted protein [Ajellomyces capsulatus NAm1] (eval=1.49758e-08; aligned=205bp[29.33%])	-	-	-	-
Plyc_v1_00000807	Contig150:4008-5134	XLOC_000593	ORPHAN	Expressed	-	-	-	-	-
Plyc_v1_00000808	Contig150:4075-4657	XLOC_000593	ORPHAN	Expressed	-	-	-	-	-
Plyc_v1_00000806	Contig150:1164-2279	XLOC_000594	ORPHAN	Expressed	gi|189211559|ref|XP_001942109.1| predicted protein [Pyrenophora tritici-repentis Pt-1C-BFP] >gi|187979308|gb|EDU45934.1| predicted protein [Pyrenophora tritici-repentis Pt-1C-BFP] (eval=1.60736e-13; aligned=127bp[11.38%])	oocyte zinc finger protein xlcof22 (GO:0005488, F, binding; GO:0003676, F, nucleic acid binding; GO:0005622, C, intracellular)	-	-	-
Plyc_v1_00000809	Contig150:5315-6570	XLOC_000595	ORPHAN	Expressed	-	-	-	-	-
Plyc_v1_00000810	Contig1501:770-911	XLOC_000596	ORPHAN	-	-	-	-	-	-
Plyc_v1_00000811	Contig1503:1221-1398	XLOC_000597	ORPHAN	-	-	-	-	-	-
Plyc_v1_00000812	Contig1504:1016-2359	XLOC_000598	ORPHAN	-	gi|255934971|ref|XP_002558512.1| Pc13g00650 [Penicillium chrysogenum Wisconsin 54-1255] >gi|211583132|emb|CAP91134.1| Pc13g00650 [Penicillium chrysogenum Wisconsin 54-1255] (eval=6.38029e-103; aligned=378bp[28.13%])	hypothetical protein (GO:0003676, F, nucleic acid binding)	-	-	-
Plyc_v1_00000813	Contig1509:136-608	XLOC_000599	ORPHAN	-	-	-	-	-	-
Plyc_v1_00000816	Contig1509:822-2225	XLOC_000600	ORPHAN	Expressed	-	-	-	-	-
Plyc_v1_00000814	Contig1509:838-2021	XLOC_000600	ORPHAN	Expressed	-	-	-	-	-
Plyc_v1_00000815	Contig1509:5225-5771	XLOC_000601	ORPHAN	-	-	-	-	-	-
Plyc_v1_00000817	Contig1511:712-858	XLOC_000602	ORPHAN	-	-	-	-	-	-
Plyc_v1_00000818	Contig1514:565-1056	XLOC_000603	ORPHAN	Expressed	gi|21262157|emb|CAD32687.1| putative transposase [Phaeosphaeria nodorum] (eval=1.86446e-40; aligned=163bp[33.13%])	-	-	-	-
Plyc_v1_00000819	Contig1516:641-1235	XLOC_000604	ORPHAN	-	-	-	-	-	-
Plyc_v1_00000820	Contig1516:2247-2579	XLOC_000605	ORPHAN	-	-	-	-	-	-
Plyc_v1_00000821	Contig1516:2952-4329	XLOC_000606	-	Expressed	gi|396461683|ref|XP_003835453.1| similar to maltose O-acetyltransferase [Leptosphaeria maculans JN3] >gi|312212004|emb|CBX92088.1| similar to maltose O-acetyltransferase [Leptosphaeria maculans JN3] (eval=7.51191e-66; aligned=157bp[12.39%])	-	-	-	-
Plyc_v1_00000824	Contig1516:2952-4329	XLOC_000606	-	Expressed	gi|396461683|ref|XP_003835453.1| similar to maltose O-acetyltransferase [Leptosphaeria maculans JN3] >gi|312212004|emb|CBX92088.1| similar to maltose O-acetyltransferase [Leptosphaeria maculans JN3] (eval=9.60418e-99; aligned=157bp[13.05%])	-	-	-	-
Plyc_v1_00000825	Contig1516:3332-4329	XLOC_000607	-	Expressed	gi|396461683|ref|XP_003835453.1| similar to maltose O-acetyltransferase [Leptosphaeria maculans JN3] >gi|312212004|emb|CBX92088.1| similar to maltose O-acetyltransferase [Leptosphaeria maculans JN3] (eval=1.81761e-64; aligned=155bp[20.1%])	-	-	-	-
Plyc_v1_00000822	Contig1516:4645-5873	XLOC_000608	ORPHAN	Expressed	gi|325194416|emb|CCA28279.1| putative transposase [Albugo laibachii Nc14] (eval=2.53865e-31; aligned=70bp[6.8%])	hypothetical protein (GO:0003676, F, nucleic acid binding)	-	-	-
Plyc_v1_00000826	Contig1516:4645-5953	XLOC_000608	ORPHAN	Expressed	gi|325194416|emb|CCA28279.1| putative transposase [Albugo laibachii Nc14] (eval=2.45956e-42; aligned=107bp[8.76%])	-	-	-	-
Plyc_v1_00000827	Contig1516:4645-5953	XLOC_000608	ORPHAN	Expressed	gi|325194416|emb|CCA28279.1| putative transposase [Albugo laibachii Nc14] (eval=2.70774e-42; aligned=107bp[8.17%])	-	-	-	-
Plyc_v1_00000823	Contig1516:65-468	XLOC_000609	ORPHAN	Expressed	-	-	-	-	-
Plyc_v1_00000828	Contig1517:3599-4036	XLOC_000610	ORPHAN	-	-	-	-	-	-
Plyc_v1_00000833	Contig1521:1179-1750	XLOC_000611	ORPHAN	Expressed	-	-	-	-	-
Plyc_v1_00000829	Contig1521:742-1733	XLOC_000611	ORPHAN	Expressed	-	-	-	-	-
Plyc_v1_00000830	Contig1521:829-1704	XLOC_000611	ORPHAN	Expressed	-	-	-	-	-
Plyc_v1_00000831	Contig1521:2389-3069	XLOC_000612	ORPHAN	-	gi|322702391|gb|EFY94046.1| putative transposase [Metarhizium anisopliae ARSEF 23] (eval=2.95374e-30; aligned=199bp[29.22%])	transposase-like protein (GO:0005515, F, protein binding; GO:0003676, F, nucleic acid binding)	-	-	-
Plyc_v1_00000832	Contig1521:3332-4322	XLOC_000613	ORPHAN	-	gi|400593259|gb|EJP61246.1| transposase-like protein [Beauveria bassiana ARSEF 2860] (eval=6.63667e-60; aligned=304bp[32.2%])	transposase-like protein (GO:0003676, F, nucleic acid binding)	-	-	-
Plyc_v1_00000835	Contig1523:2-960	XLOC_000614	ORPHAN	Expressed	gi|322712289|gb|EFZ03862.1| arrestin domain-containing protein [Metarhizium anisopliae ARSEF 23] (eval=7.83093e-48; aligned=216bp[22.52%])	-	-	-	-
Plyc_v1_00000834	Contig1523:52-423	XLOC_000614	ORPHAN	-	-	-	-	-	-
Plyc_v1_00000836	Contig1525:2254-2739	XLOC_000615	ORPHAN	-	-	-	-	-	-
Plyc_v1_00000837	Contig1525:3275-3482	XLOC_000616	ORPHAN	-	-	-	-	-	-
Plyc_v1_00000838	Contig1526:139-808	XLOC_000617	ORPHAN	-	gi|189207434|ref|XP_001940051.1| midasin [Pyrenophora tritici-repentis Pt-1C-BFP] >gi|187976144|gb|EDU42770.1| midasin [Pyrenophora tritici-repentis Pt-1C-BFP] (eval=6.95553e-29; aligned=219bp[32.69%])	-	-	-	-
Plyc_v1_00000839	Contig1528:2689-2845	XLOC_000618	ORPHAN	-	-	-	-	-	-
Plyc_v1_00000840	Contig1529:8871-9007	XLOC_000619	ORPHAN	Expressed	-	-	-	-	-
Plyc_v1_00000841	Contig1531:48-474	XLOC_000620	ORPHAN	Expressed	-	-	-	-	-
Plyc_v1_00000842	Contig1531:55-728	XLOC_000620	ORPHAN	Expressed	-	-	-	-	-
Plyc_v1_00000843	Contig1531:793-1234	XLOC_000621	ORPHAN	Expressed	-	-	-	-	-
Plyc_v1_00000844	Contig1532:423-1988	XLOC_000622	ORPHAN	-	gi|396497451|ref|XP_003844981.1| similar to glucosidase II alpha subunit [Leptosphaeria maculans JN3] >gi|312221562|emb|CBY01502.1| similar to glucosidase II alpha subunit [Leptosphaeria maculans JN3] (eval=0.0; aligned=519bp[33.14%])	glucosidase ii alpha subunit (GO:0005975, P, carbohydrate metabolic process)	-	-	lcl|914_phi_base_3_2_protein.fas (eval=1.19859e-128)
Plyc_v1_00000845	Contig1533:153-441	XLOC_000623	ORPHAN	-	-	-	-	-	-
Plyc_v1_00000846	Contig1533:971-1353	XLOC_000624	ORPHAN	Expressed	-	-	-	-	-
Plyc_v1_00000847	Contig1535:2444-3073	XLOC_000625	ORPHAN	-	gi|396470680|ref|XP_003838688.1| predicted protein [Leptosphaeria maculans JN3] >gi|312215257|emb|CBX95209.1| predicted protein [Leptosphaeria maculans JN3] (eval=1.69796e-23; aligned=144bp[22.86%])	-	-	-	-
Plyc_v1_00000848	Contig1535:3980-5379	XLOC_000626	ORPHAN	-	gi|322711736|gb|EFZ03309.1| transposase [Metarhizium anisopliae ARSEF 23] (eval=3.62648e-106; aligned=422bp[31.28%])	transposase-like protein (GO:0005515, F, protein binding; GO:0003676, F, nucleic acid binding)	-	-	-
Plyc_v1_00000849	Contig1537:524-1011	XLOC_000627	ORPHAN	-	gi|325194416|emb|CCA28279.1| putative transposase [Albugo laibachii Nc14] (eval=6.37788e-73; aligned=155bp[31.76%])	hypothetical protein PTT_13865 (GO:0003676, F, nucleic acid binding)	-	-	-
Plyc_v1_00000850	Contig154:634-844	XLOC_000628	ORPHAN	-	-	-	-	-	-
Plyc_v1_00000851	Contig1540:5210-5372	XLOC_000629	ORPHAN	-	-	-	-	-	-
Plyc_v1_00000852	Contig1541:457-960	XLOC_000630	ORPHAN	-	-	-	-	-	-
Plyc_v1_00000853	Contig1542:49-201	XLOC_000631	ORPHAN	-	-	-	-	-	-
Plyc_v1_00000854	Contig1546:15-256	XLOC_000632	-	-	gi|21262157|emb|CAD32687.1| putative transposase [Phaeosphaeria nodorum] (eval=3.06102e-27; aligned=76bp[31.4%])	hypothetical protein PTT_06719 (GO:0003676, F, nucleic acid binding)	DDE superfamily endonuclease (start=10 stop=75; global eval=2.3e-11; domain I-eval=2.6e-11)	-	-
Plyc_v1_00000855	Contig1547:1085-1327	XLOC_000633	ORPHAN	-	-	-	-	-	-
Plyc_v1_00000856	Contig1548:11-463	XLOC_000634	ORPHAN	-	-	-	-	-	-
Plyc_v1_00000857	Contig1548:4-468	XLOC_000634	ORPHAN	Expressed	-	-	-	-	-
Plyc_v1_00000858	Contig1551:1678-1856	XLOC_000635	ORPHAN	-	-	-	-	-	-
Plyc_v1_00000859	Contig1555:827-2436	XLOC_000636	-	Expressed	-	-	-	-	-
Plyc_v1_00000860	Contig1555:598-2519	XLOC_000637	ORPHAN	Expressed	-	-	-	-	-
Plyc_v1_00000861	Contig1555:598-2519	XLOC_000637	ORPHAN	Expressed	-	-	-	-	-
Plyc_v1_00000862	Contig1555:598-2519	XLOC_000637	ORPHAN	Expressed	-	-	-	-	-
Plyc_v1_00000863	Contig1557:641-3008	XLOC_000638	ORPHAN	-	gi|403420108|emb|CCM06808.1| predicted protein [Fibroporia radiculosa] (eval=4.73082e-57; aligned=368bp[15.95%])	-	-	-	-
Plyc_v1_00000864	Contig1557:3793-3952	XLOC_000639	ORPHAN	-	-	-	-	-	-
Plyc_v1_00000865	Contig1561:1094-1670	XLOC_000640	-	-	gi|346979891|gb|EGY23343.1| LysM domain-containing protein [Verticillium dahliae VdLs.17] (eval=8.12475e-45; aligned=149bp[25.82%])	domain-containing protein (GO:0009056, P, catabolic process)	-	CBM50 (start=2 stop=34; eval=4e-07; cov=0.8)	-
Plyc_v1_00000866	Contig1562:18-647	XLOC_000641	ORPHAN	Expressed	gi|21262159|emb|CAD32689.1| putative transposase [Phaeosphaeria nodorum] (eval=2.3215e-49; aligned=194bp[30.79%])	hypothetical protein PTT_06719 (GO:0003677, F, DNA binding)	-	-	-
Plyc_v1_00000867	Contig1563:7521-8036	XLOC_000642	-	-	gi|159124773|gb|EDP49891.1| Pfs, NB-ARC and Ankyrin domain protein [Aspergillus fumigatus A1163] (eval=3.8055e-57; aligned=170bp[32.95%])	-	-	-	-
Plyc_v1_00000868	Contig1563:8635-9402	XLOC_000643	-	-	gi|396464489|ref|XP_003836855.1| similar to serine/threonine-protein kinase [Leptosphaeria maculans JN3] >gi|312213408|emb|CBX93490.1| similar to serine/threonine-protein kinase [Leptosphaeria maculans JN3] (eval=7.35142e-50; aligned=227bp[29.56%])	serine threonine-protein kinase (GO:0004672, F, protein kinase activity; GO:0000166, F, nucleotide binding; GO:0006464, P, cellular protein modification process)	Protein kinase domain (start=116 stop=213; global eval=4.5e-14; domain I-eval=6e-14)	-	-
Plyc_v1_00000869	Contig1563:68-1914	XLOC_000644	ORPHAN	-	gi|400596896|gb|EJP64640.1| transposase-like protein [Beauveria bassiana ARSEF 2860] (eval=9.97861e-54; aligned=561bp[32.58%])	transposase-like protein (GO:0003676, F, nucleic acid binding)	-	-	-
Plyc_v1_00000870	Contig1563:2596-3563	XLOC_000645	ORPHAN	Expressed	gi|119485532|ref|XP_001262200.1| enoyl-CoA hydratase/isomerase family protein [Neosartorya fischeri NRRL 181] >gi|119410356|gb|EAW20303.1| enoyl-CoA hydratase/isomerase family protein [Neosartorya fischeri NRRL 181] (eval=2.93827e-91; aligned=280bp[31.64%])	enoyl- hydratase isomerase (GO:0003824, F, catalytic activity; GO:0008152, P, metabolic process)	-	-	lcl|429_phi_base_3_2_protein.fas (eval=2.70179e-12)
Plyc_v1_00000871	Contig1563:2791-3610	XLOC_000645	ORPHAN	Expressed	gi|119485532|ref|XP_001262200.1| enoyl-CoA hydratase/isomerase family protein [Neosartorya fischeri NRRL 181] >gi|119410356|gb|EAW20303.1| enoyl-CoA hydratase/isomerase family protein [Neosartorya fischeri NRRL 181] (eval=4.05276e-72; aligned=131bp[15.98%])	enoyl- hydratase isomerase (GO:0003824, F, catalytic activity; GO:0008152, P, metabolic process)	-	-	-
Plyc_v1_00000872	Contig1563:5181-6176	XLOC_000646	ORPHAN	Expressed	gi|255953723|ref|XP_002567614.1| Pc21g05680 [Penicillium chrysogenum Wisconsin 54-1255] >gi|211589325|emb|CAP95465.1| Pc21g05680 [Penicillium chrysogenum Wisconsin 54-1255] (eval=4.1784e-98; aligned=297bp[33.79%])	short-chain dehydrogenases (GO:0008152, P, metabolic process; GO:0003824, F, catalytic activity; GO:0000166, F, nucleotide binding)	-	-	-
Plyc_v1_00000873	Contig1563:9138-9766	XLOC_000647	ORPHAN	Expressed	gi|396464489|ref|XP_003836855.1| similar to serine/threonine-protein kinase [Leptosphaeria maculans JN3] >gi|312213408|emb|CBX93490.1| similar to serine/threonine-protein kinase [Leptosphaeria maculans JN3] (eval=1.69246e-23; aligned=81bp[15.46%])	serine threonine-protein kinase (GO:0004672, F, protein kinase activity; GO:0000166, F, nucleotide binding; GO:0006464, P, cellular protein modification process)	-	-	-
Plyc_v1_00000874	Contig1565:229-1174	XLOC_000648	ORPHAN	Expressed	gi|400602743|gb|EJP70345.1| HMG box protein [Beauveria bassiana ARSEF 2860] (eval=3.03815e-16; aligned=100bp[13.18%])	hmg box protein (GO:0005515, F, protein binding)	-	-	-
Plyc_v1_00000875	Contig1565:334-1068	XLOC_000648	ORPHAN	Expressed	gi|346327301|gb|EGX96897.1| High mobility group, superfamily [Cordyceps militaris CM01] (eval=2.62394e-09; aligned=58bp[9.78%])	high mobility superfamily (GO:0005515, F, protein binding)	-	-	-
Plyc_v1_00000876	Contig1565:334-1068	XLOC_000648	ORPHAN	Expressed	gi|346327301|gb|EGX96897.1| High mobility group, superfamily [Cordyceps militaris CM01] (eval=2.58229e-09; aligned=58bp[9.83%])	high mobility superfamily (GO:0005515, F, protein binding)	-	-	-
Plyc_v1_00000877	Contig1565:334-1241	XLOC_000648	ORPHAN	Expressed	gi|400602743|gb|EJP70345.1| HMG box protein [Beauveria bassiana ARSEF 2860] (eval=8.72482e-21; aligned=143bp[16.71%])	-	-	-	-
Plyc_v1_00000878	Contig1567:591-911	XLOC_000649	ORPHAN	-	-	-	-	-	-
Plyc_v1_00000879	Contig157:11-375	XLOC_000650	ORPHAN	-	-	-	-	-	-
Plyc_v1_00000880	Contig1570:21-205	XLOC_000651	ORPHAN	-	-	-	-	-	-
Plyc_v1_00000881	Contig1571:619-2266	XLOC_000652	-	-	gi|83775838|dbj|BAE65957.1| unnamed protein product [Aspergillus oryzae RIB40] (eval=0.0; aligned=533bp[33.4%])	-	-	GH115 (start=12 stop=482; eval=2e-195; cov=0.674318507890961)	-
Plyc_v1_00000883	Contig1571:3645-4047	XLOC_000653	ORPHAN	Expressed	gi|189201689|ref|XP_001937181.1| predicted protein [Pyrenophora tritici-repentis Pt-1C-BFP] >gi|187984280|gb|EDU49768.1| predicted protein [Pyrenophora tritici-repentis Pt-1C-BFP] (eval=2.29883e-22; aligned=74bp[18.36%])	-	-	-	-
Plyc_v1_00000882	Contig1571:3803-4039	XLOC_000653	ORPHAN	-	-	-	-	-	-
Plyc_v1_00000884	Contig1572:280-3142	XLOC_000654	-	Expressed	gi|297608688|ref|NP_001061974.2| Os08g0459400 [Oryza sativa Japonica Group] >gi|255678502|dbj|BAF23888.2| Os08g0459400 [Oryza sativa Japonica Group] (eval=1.73876e-56; aligned=279bp[9.93%])	-	DDE superfamily endonuclease (start=168 stop=327; global eval=1.5e-32; domain I-eval=2.2e-32)	-	-
Plyc_v1_00000885	Contig1572:1834-2946	XLOC_000655	ORPHAN	Expressed	gi|359486298|ref|XP_002267702.2| PREDICTED: zinc finger CCCH domain-containing protein 43-like [Vitis vinifera] >gi|297739472|emb|CBI29654.3| unnamed protein product [Vitis vinifera] (eval=2.23828e-07; aligned=131bp[11.77%])	-	-	-	-
Plyc_v1_00000886	Contig1574:5511-5684	XLOC_000656	ORPHAN	-	-	-	-	-	-
Plyc_v1_00000887	Contig1574:10422-10601	XLOC_000657	ORPHAN	-	-	-	-	-	-
Plyc_v1_00000888	Contig1575:1840-2015	XLOC_000658	ORPHAN	-	-	-	-	-	-
Plyc_v1_00000889	Contig1575:3780-4114	XLOC_000659	ORPHAN	-	-	-	-	-	-
Plyc_v1_00000890	Contig1575:4223-5308	XLOC_000660	ORPHAN	Expressed	-	-	-	-	-
Plyc_v1_00000891	Contig1575:7471-7914	XLOC_000661	ORPHAN	-	gi|396461745|ref|XP_003835484.1| predicted protein [Leptosphaeria maculans JN3] >gi|312212035|emb|CBX92119.1| predicted protein [Leptosphaeria maculans JN3] (eval=2.38696e-11; aligned=162bp[36.49%])	-	-	-	-
Plyc_v1_00000899	Contig1577:1161-3179	XLOC_000662	ORPHAN	Expressed	gi|255950522|ref|XP_002566028.1| Pc22g21310 [Penicillium chrysogenum Wisconsin 54-1255] >gi|211593045|emb|CAP99419.1| Pc22g21310 [Penicillium chrysogenum Wisconsin 54-1255] (eval=4.9403e-22; aligned=92bp[4.97%])	-	-	-	-
Plyc_v1_00000892	Contig1577:2313-3353	XLOC_000662	ORPHAN	Expressed	gi|255950522|ref|XP_002566028.1| Pc22g21310 [Penicillium chrysogenum Wisconsin 54-1255] >gi|211593045|emb|CAP99419.1| Pc22g21310 [Penicillium chrysogenum Wisconsin 54-1255] (eval=5.62072e-37; aligned=131bp[13.39%])	-	-	-	-
Plyc_v1_00000900	Contig1577:2322-3179	XLOC_000662	ORPHAN	Expressed	gi|255950522|ref|XP_002566028.1| Pc22g21310 [Penicillium chrysogenum Wisconsin 54-1255] >gi|211593045|emb|CAP99419.1| Pc22g21310 [Penicillium chrysogenum Wisconsin 54-1255] (eval=1.01263e-22; aligned=92bp[13.41%])	-	-	-	-
Plyc_v1_00000893	Contig1577:2824-3632	XLOC_000662	-	Expressed	gi|255950522|ref|XP_002566028.1| Pc22g21310 [Penicillium chrysogenum Wisconsin 54-1255] >gi|211593045|emb|CAP99419.1| Pc22g21310 [Penicillium chrysogenum Wisconsin 54-1255] (eval=7.61921e-68; aligned=239bp[31.49%])	-	-	-	-
Plyc_v1_00000894	Contig1577:6165-7172	XLOC_000663	ORPHAN	Expressed	-	-	-	-	-
Plyc_v1_00000901	Contig1577:6566-7177	XLOC_000663	ORPHAN	Expressed	-	-	-	-	-
Plyc_v1_00000895	Contig1577:6579-7172	XLOC_000663	ORPHAN	Expressed	-	-	-	-	-
Plyc_v1_00000896	Contig1577:25-735	XLOC_000664	ORPHAN	-	gi|255950522|ref|XP_002566028.1| Pc22g21310 [Penicillium chrysogenum Wisconsin 54-1255] >gi|211593045|emb|CAP99419.1| Pc22g21310 [Penicillium chrysogenum Wisconsin 54-1255] (eval=6.42967e-64; aligned=209bp[31.67%])	-	-	-	-
Plyc_v1_00000902	Contig1577:1383-5081	XLOC_000665	-	Expressed	gi|255950522|ref|XP_002566028.1| Pc22g21310 [Penicillium chrysogenum Wisconsin 54-1255] >gi|211593045|emb|CAP99419.1| Pc22g21310 [Penicillium chrysogenum Wisconsin 54-1255] (eval=1.05761e-61; aligned=220bp[6.24%])	-	-	-	-
Plyc_v1_00000897	Contig1577:3718-4847	XLOC_000665	ORPHAN	Expressed	gi|154275738|ref|XP_001538720.1| predicted protein [Ajellomyces capsulatus NAm1] >gi|150415160|gb|EDN10522.1| predicted protein [Ajellomyces capsulatus NAm1] (eval=6.777e-26; aligned=190bp[19.31%])	-	-	-	-
Plyc_v1_00000898	Contig1577:10121-12007	XLOC_000666	ORPHAN	Expressed	gi|212544071|ref|XP_002152190.1| pogo transposable element, putative [Penicillium marneffei ATCC 18224] >gi|210067097|gb|EEA21190.1| pogo transposable element, putative [Penicillium marneffei ATCC 18224] (eval=8.7219e-104; aligned=586bp[31.87%])	pogo transposable (GO:0003677, F, DNA binding)	-	-	-
Plyc_v1_00000903	Contig1577:10673-12058	XLOC_000666	ORPHAN	Expressed	gi|212532979|ref|XP_002146646.1| pogo transposable element, putative [Penicillium marneffei ATCC 18224] >gi|210072010|gb|EEA26099.1| pogo transposable element, putative [Penicillium marneffei ATCC 18224] (eval=4.32666e-102; aligned=455bp[32.83%])	pogo transposable (GO:0003676, F, nucleic acid binding)	-	-	-
Plyc_v1_00000904	Contig1577:7318-8544	XLOC_000667	ORPHAN	Expressed	gi|189212130|ref|XP_001942391.1| predicted protein [Pyrenophora tritici-repentis Pt-1C-BFP] >gi|187979590|gb|EDU46216.1| predicted protein [Pyrenophora tritici-repentis Pt-1C-BFP] (eval=1.97446e-07; aligned=159bp[12.96%])	-	-	-	-
Plyc_v1_00000905	Contig1577:12857-13590	XLOC_000668	ORPHAN	Expressed	gi|15100037|gb|AAK84215.1|AF397012_1 transposase [Fusarium oxysporum f. sp. melonis] (eval=4.55212e-67; aligned=214bp[29.16%])	transposase (GO:0003677, F, DNA binding)	-	-	-
Plyc_v1_00000906	Contig1578:509-1114	XLOC_000669	ORPHAN	-	gi|212544071|ref|XP_002152190.1| pogo transposable element, putative [Penicillium marneffei ATCC 18224] >gi|210067097|gb|EEA21190.1| pogo transposable element, putative [Penicillium marneffei ATCC 18224] (eval=2.20282e-70; aligned=201bp[33.17%])	pogo transposable (GO:0003676, F, nucleic acid binding)	-	-	-
Plyc_v1_00000907	Contig1579:1169-2392	XLOC_000670	-	-	gi|83774383|dbj|BAE64507.1| unnamed protein product [Aspergillus oryzae RIB40] (eval=8.14759e-72; aligned=367bp[31.45%])	-	Heterokaryon incompatibility protein (HET) (start=3 stop=160; global eval=2.5e-24; domain I-eval=4.8e-24)	-	-
Plyc_v1_00000910	Contig1579:7850-8355	XLOC_000671	-	Expressed	gi|134078355|emb|CAK40347.1| unnamed protein product [Aspergillus niger] (eval=7.30717e-21; aligned=160bp[35.16%])	-	-	-	-
Plyc_v1_00000908	Contig1579:7865-8257	XLOC_000671	-	Expressed	gi|262358186|gb|ACY56713.1| transposase [Paracoccidioides brasiliensis] (eval=1.83634e-19; aligned=121bp[30.79%])	-	Tc5 transposase DNA-binding domain (start=69 stop=121; global eval=1.2e-08; domain I-eval=1.9e-08)	-	-
Plyc_v1_00000909	Contig1579:4193-4357	XLOC_000672	ORPHAN	-	-	-	-	-	-
Plyc_v1_00000911	Contig1579:5215-7725	XLOC_000673	ORPHAN	Expressed	-	-	-	-	-
Plyc_v1_00000912	Contig158:3836-4819	XLOC_000674	-	-	gi|346978094|gb|EGY21546.1| alcohol dehydrogenase [Verticillium dahliae VdLs.17] (eval=1.09653e-92; aligned=327bp[33.23%])	alcohol dehydrogenase (GO:0005488, F, binding; GO:0003824, F, catalytic activity; GO:0008152, P, metabolic process; GO:0000166, F, nucleotide binding)	Alcohol dehydrogenase GroES-like domain (start=30 stop=127; global eval=3.1e-20; domain I-eval=8.1e-20)|Zinc-binding dehydrogenase (start=170 stop=288; global eval=1.9e-15; domain I-eval=3.2e-15)	-	lcl|753_phi_base_3_2_protein.fas (eval=1.63943e-13)
Plyc_v1_00000913	Contig158:713-1213	XLOC_000675	ORPHAN	-	gi|21262157|emb|CAD32687.1| putative transposase [Phaeosphaeria nodorum] (eval=5.8474e-63; aligned=165bp[32.93%])	hypothetical protein PTT_08259 (GO:0003676, F, nucleic acid binding)	-	-	-
Plyc_v1_00000914	Contig158:2165-3022	XLOC_000676	ORPHAN	-	gi|346978095|gb|EGY21547.1| hydrolase [Verticillium dahliae VdLs.17] (eval=3.03879e-114; aligned=282bp[32.87%])	-	-	-	-
Plyc_v1_00000915	Contig1580:1914-2279	XLOC_000677	ORPHAN	-	gi|242789004|ref|XP_002481273.1| DNA helicase, putative [Talaromyces stipitatus ATCC 10500] >gi|218717861|gb|EED17281.1| DNA helicase, putative [Talaromyces stipitatus ATCC 10500] (eval=1.58911e-07; aligned=118bp[44.19%])	-	-	-	-
Plyc_v1_00000917	Contig1582:35-1619	XLOC_000678	ORPHAN	Expressed	gi|242791742|ref|XP_002481815.1| integral membrane protein, putative [Talaromyces stipitatus ATCC 10500] >gi|218718403|gb|EED17823.1| integral membrane protein, putative [Talaromyces stipitatus ATCC 10500] (eval=2.68761e-07; aligned=66bp[4.32%])	-	-	-	-
Plyc_v1_00000916	Contig1582:1097-1534	XLOC_000679	ORPHAN	Expressed	-	-	-	-	-
Plyc_v1_00000918	Contig1582:2785-3404	XLOC_000680	-	Expressed	gi|212526356|ref|XP_002143335.1| pogo transposable element, putative [Penicillium marneffei ATCC 18224] >gi|210072733|gb|EEA26820.1| pogo transposable element, putative [Penicillium marneffei ATCC 18224] (eval=1.72135e-17; aligned=184bp[29.68%])	-	-	-	-
Plyc_v1_00000919	Contig1584:1604-2234	XLOC_000681	ORPHAN	-	gi|189197815|ref|XP_001935245.1| predicted protein [Pyrenophora tritici-repentis Pt-1C-BFP] >gi|187981193|gb|EDU47819.1| predicted protein [Pyrenophora tritici-repentis Pt-1C-BFP] (eval=1.81818e-12; aligned=92bp[15.89%])	-	-	-	-
Plyc_v1_00000920	Contig1587:11-613	XLOC_000682	ORPHAN	Expressed	gi|189201956|ref|XP_001937314.1| C6 zinc finger domain containing protein [Pyrenophora tritici-repentis Pt-1C-BFP] >gi|187984413|gb|EDU49901.1| C6 zinc finger domain containing protein [Pyrenophora tritici-repentis Pt-1C-BFP] (eval=2.35651e-27; aligned=127bp[35.88%])	-	-	-	-
Plyc_v1_00000921	Contig1587:34-672	XLOC_000682	ORPHAN	Expressed	gi|189201956|ref|XP_001937314.1| C6 zinc finger domain containing protein [Pyrenophora tritici-repentis Pt-1C-BFP] >gi|187984413|gb|EDU49901.1| C6 zinc finger domain containing protein [Pyrenophora tritici-repentis Pt-1C-BFP] (eval=9.56545e-22; aligned=135bp[21.13%])	-	-	-	-
Plyc_v1_00000922	Contig1589:7439-8033	XLOC_000683	-	-	-	-	-	-	-
Plyc_v1_00000924	Contig1589:11210-12407	XLOC_000684	ORPHAN	Expressed	-	-	-	-	-
Plyc_v1_00000925	Contig1589:8494-10629	XLOC_000685	ORPHAN	Expressed	gi|310794706|gb|EFQ30167.1| heterokaryon incompatibility protein [Glomerella graminicola M1.001] (eval=1.63124e-89; aligned=631bp[33.69%])	-	-	-	-
Plyc_v1_00000923	Contig1589:8544-10284	XLOC_000685	ORPHAN	Expressed	gi|310794706|gb|EFQ30167.1| heterokaryon incompatibility protein [Glomerella graminicola M1.001] (eval=1.37008e-81; aligned=522bp[32.04%])	-	-	-	-
Plyc_v1_00000926	Contig1589:11184-12412	XLOC_000686	ORPHAN	Expressed	-	-	-	-	-
Plyc_v1_00000927	Contig1589:11184-12412	XLOC_000686	ORPHAN	Expressed	-	-	-	-	-
Plyc_v1_00000928	Contig1589:11184-12412	XLOC_000686	ORPHAN	Expressed	-	-	-	-	-
Plyc_v1_00000929	Contig1589:11184-12413	XLOC_000686	ORPHAN	Expressed	-	-	-	-	-
Plyc_v1_00000931	Contig1596:5-1159	XLOC_000687	-	Expressed	gi|116181214|ref|XP_001220456.1| predicted protein [Chaetomium globosum CBS 148.51] >gi|88185532|gb|EAQ93000.1| predicted protein [Chaetomium globosum CBS 148.51] (eval=2.9112e-30; aligned=223bp[20.61%])	-	-	-	-
Plyc_v1_00000930	Contig1596:62-943	XLOC_000687	-	Expressed	gi|116194860|ref|XP_001223242.1| predicted protein [Chaetomium globosum CBS 148.51] >gi|88179941|gb|EAQ87409.1| predicted protein [Chaetomium globosum CBS 148.51] (eval=1.05775e-24; aligned=238bp[26.98%])	conserved hypothetical protein (GO:0003676, F, nucleic acid binding; GO:0005488, F, binding)	-	-	-
Plyc_v1_00000932	Contig1598:932-1483	XLOC_000688	-	-	-	-	-	-	-
Plyc_v1_00000933	Contig1598:11297-11668	XLOC_000689	ORPHAN	-	-	-	-	-	-
Plyc_v1_00000934	Contig1598:12034-12925	XLOC_000690	ORPHAN	-	-	-	-	-	-
Plyc_v1_00000935	Contig16:37-543	XLOC_000691	ORPHAN	-	-	-	-	-	-
Plyc_v1_00000936	Contig160:12-860	XLOC_000692	-	Expressed	gi|189206514|ref|XP_001939591.1| kinesin light chain 1 [Pyrenophora tritici-repentis Pt-1C-BFP] >gi|187975684|gb|EDU42310.1| kinesin light chain 1 [Pyrenophora tritici-repentis Pt-1C-BFP] (eval=3.09435e-95; aligned=285bp[33.57%])	kinesin light chain 1 (GO:0005515, F, protein binding)	Tetratricopeptide repeat (start=227 stop=268; global eval=1.3e-21; domain I-eval=2.7e-13)	-	-
Plyc_v1_00000937	Contig1600:2454-2915	XLOC_000693	-	-	gi|302654815|ref|XP_003019206.1| ATP dependent DNA ligase domain protein [Trichophyton verrucosum HKI 0517] >gi|291182914|gb|EFE38561.1| ATP dependent DNA ligase domain protein [Trichophyton verrucosum HKI 0517] (eval=5.50418e-24; aligned=153bp[33.12%])	atp-dependent dna ligase domain-containing protein (GO:0003677, F, DNA binding; GO:0003824, F, catalytic activity; GO:0006950, P, response to stress; GO:0006259, P, DNA metabolic process; GO:0009058, P, biosynthetic process)	-	-	-
Plyc_v1_00000938	Contig1600:3795-4569	XLOC_000694	ORPHAN	-	gi|378728506|gb|EHY54965.1| DNA ligase (ATP) [Exophiala dermatitidis NIH/UT8656] (eval=1.1897e-56; aligned=236bp[32.96%])	atp-dependent dna ligase domain-containing protein (GO:0003824, F, catalytic activity; GO:0000166, F, nucleotide binding; GO:0006950, P, response to stress; GO:0006259, P, DNA metabolic process; GO:0009058, P, biosynthetic process)	-	-	-
Plyc_v1_00000939	Contig1603:724-1094	XLOC_000695	ORPHAN	-	-	-	-	-	-
Plyc_v1_00000940	Contig1603:1110-1369	XLOC_000696	ORPHAN	Expressed	-	-	-	-	-
Plyc_v1_00000941	Contig1603:2602-3032	XLOC_000697	ORPHAN	Expressed	-	-	-	-	-
Plyc_v1_00000942	Contig1604:1982-2794	XLOC_000698	ORPHAN	-	-	-	-	-	-
Plyc_v1_00000943	Contig1606:5615-7287	XLOC_000699	-	-	gi|391866114|gb|EIT75386.1| integral membrane protein [Aspergillus oryzae 3.042] (eval=6.5903e-12; aligned=451bp[28.21%])	-	-	-	-
Plyc_v1_00000944	Contig1606:3644-4249	XLOC_000700	ORPHAN	-	-	-	-	-	-
Plyc_v1_00000945	Contig1606:1-456	XLOC_000701	ORPHAN	Expressed	gi|189211664|ref|XP_001942161.1| fatty acid synthase S-acetyltransferase [Pyrenophora tritici-repentis Pt-1C-BFP] >gi|187979360|gb|EDU45986.1| fatty acid synthase S-acetyltransferase [Pyrenophora tritici-repentis Pt-1C-BFP] (eval=8.85225e-35; aligned=140bp[30.7%])	-	-	-	-
Plyc_v1_00000946	Contig1608:1629-2681	XLOC_000702	-	-	gi|255930163|ref|XP_002556641.1| Pc06g00260 [Penicillium chrysogenum Wisconsin 54-1255] >gi|211581254|emb|CAP79019.1| Pc06g00260 [Penicillium chrysogenum Wisconsin 54-1255] (eval=5.55333e-59; aligned=302bp[32.26%])	nad dependent epimerase (GO:0000166, F, nucleotide binding)	NmrA-like family (start=8 stop=264; global eval=1.7e-34; domain I-eval=1.3e-33)	-	-
Plyc_v1_00000947	Contig1608:126-425	XLOC_000703	ORPHAN	-	-	-	-	-	-
Plyc_v1_00000948	Contig1609:142-365	XLOC_000704	ORPHAN	-	-	-	-	-	-
Plyc_v1_00000949	Contig1611:17-652	XLOC_000705	ORPHAN	-	gi|156057903|ref|XP_001594875.1| predicted protein [Sclerotinia sclerotiorum 1980] >gi|154702468|gb|EDO02207.1| predicted protein [Sclerotinia sclerotiorum 1980 UF-70] (eval=1.37629e-19; aligned=78bp[13.61%])	-	-	-	-
Plyc_v1_00000950	Contig1612:109-326	XLOC_000706	ORPHAN	-	-	-	-	-	-
Plyc_v1_00000951	Contig1612:2-583	XLOC_000706	ORPHAN	Expressed	-	-	-	-	-
Plyc_v1_00000953	Contig1613:102-2363	XLOC_000707	-	Expressed	gi|242821033|ref|XP_002487599.1| pogo transposable element, putative [Talaromyces stipitatus ATCC 10500] >gi|218712520|gb|EED11945.1| pogo transposable element, putative [Talaromyces stipitatus ATCC 10500] (eval=1.74901e-79; aligned=222bp[10.39%])	-	DDE superfamily endonuclease (start=75 stop=252; global eval=1.5e-40; domain I-eval=1.6e-35)	-	-
Plyc_v1_00000954	Contig1613:102-2363	XLOC_000707	-	Expressed	gi|242821033|ref|XP_002487599.1| pogo transposable element, putative [Talaromyces stipitatus ATCC 10500] >gi|218712520|gb|EED11945.1| pogo transposable element, putative [Talaromyces stipitatus ATCC 10500] (eval=2.36929e-76; aligned=222bp[10.08%])	-	DDE superfamily endonuclease (start=75 stop=252; global eval=1.7e-40; domain I-eval=1.7e-35)	-	-
Plyc_v1_00000952	Contig1613:1319-2363	XLOC_000707	-	Expressed	gi|189212104|ref|XP_001942378.1| predicted protein [Pyrenophora tritici-repentis Pt-1C-BFP] >gi|187979577|gb|EDU46203.1| predicted protein [Pyrenophora tritici-repentis Pt-1C-BFP] (eval=6.84874e-29; aligned=227bp[26.18%])	-	-	-	-
Plyc_v1_00000955	Contig1613:102-1730	XLOC_000708	-	Expressed	gi|212533079|ref|XP_002146696.1| pogo transposable element, putative [Penicillium marneffei ATCC 18224] >gi|210072060|gb|EEA26149.1| pogo transposable element, putative [Penicillium marneffei ATCC 18224] (eval=1.47546e-121; aligned=470bp[33.15%])	pogo transposable (GO:0003676, F, nucleic acid binding)	DDE superfamily endonuclease (start=24 stop=241; global eval=5.8e-42; domain I-eval=7.9e-42)	-	-
Plyc_v1_00000956	Contig1614:30-443	XLOC_000709	ORPHAN	-	-	-	-	-	-
Plyc_v1_00000957	Contig1614:66-873	XLOC_000709	ORPHAN	Expressed	-	-	-	-	-
Plyc_v1_00000958	Contig1615:1185-1491	XLOC_000710	ORPHAN	-	-	-	-	-	-
Plyc_v1_00000959	Contig1615:6200-6410	XLOC_000711	ORPHAN	-	-	-	-	-	-
Plyc_v1_00000960	Contig1619:4042-6264	XLOC_000712	-	-	gi|168042178|ref|XP_001773566.1| predicted protein [Physcomitrella patens subsp. patens] >gi|162675105|gb|EDQ61604.1| predicted protein [Physcomitrella patens subsp. patens] (eval=1.61755e-54; aligned=616bp[27.71%])	-	Heterokaryon incompatibility protein (HET) (start=223 stop=378; global eval=1.9e-20; domain I-eval=3.2e-20)	-	-
Plyc_v1_00000961	Contig1619:1782-2621	XLOC_000713	ORPHAN	Expressed	-	-	-	-	-
Plyc_v1_00000962	Contig1619:107-760	XLOC_000714	ORPHAN	Expressed	gi|189212071|ref|XP_001942362.1| X-Pro dipeptidyl-peptidase protein [Pyrenophora tritici-repentis Pt-1C-BFP] >gi|187979561|gb|EDU46187.1| X-Pro dipeptidyl-peptidase protein [Pyrenophora tritici-repentis Pt-1C-BFP] (eval=2.46653e-20; aligned=87bp[13.3%])	-	-	-	-
Plyc_v1_00000963	Contig162:77-474	XLOC_000715	ORPHAN	-	-	-	-	-	-
Plyc_v1_00000964	Contig1620:4695-4864	XLOC_000716	ORPHAN	-	-	-	-	-	-
Plyc_v1_00000965	Contig1622:195-539	XLOC_000717	ORPHAN	-	-	-	-	-	-
Plyc_v1_00000967	Contig1623:2958-3561	XLOC_000718	ORPHAN	Expressed	-	-	-	-	-
Plyc_v1_00000966	Contig1623:3448-3768	XLOC_000719	ORPHAN	-	-	-	-	-	-
Plyc_v1_00000968	Contig1624:16-1140	XLOC_000720	-	Expressed	gi|212531707|ref|XP_002146010.1| conserved fungal protein [Penicillium marneffei ATCC 18224] >gi|210071374|gb|EEA25463.1| conserved fungal protein [Penicillium marneffei ATCC 18224] (eval=6.18217e-15; aligned=156bp[14.58%])	-	Protein of unknown function (DUF3455) (start=52 stop=159; global eval=2.5e-17; domain I-eval=2.5e-17)	-	-
Plyc_v1_00000969	Contig1624:16-1140	XLOC_000720	-	Expressed	gi|119495078|ref|XP_001264333.1| conserved fungal protein [Neosartorya fischeri NRRL 181] >gi|119412495|gb|EAW22436.1| conserved fungal protein [Neosartorya fischeri NRRL 181] (eval=2.82042e-21; aligned=196bp[20.42%])	-	Protein of unknown function (DUF3455) (start=12 stop=192; global eval=2.1e-26; domain I-eval=2.8e-26)	-	-
Plyc_v1_00000970	Contig1625:143-532	XLOC_000721	-	-	gi|169773749|ref|XP_001821343.1| ER associated DnaJ chaperone (Hlj1) [Aspergillus oryzae RIB40] >gi|238491764|ref|XP_002377119.1| ER associated DnaJ chaperone (Hlj1), putative [Aspergillus flavus NRRL3357] >gi|83769204|dbj|BAE59341.1| unnamed protein product [Aspergillus oryzae RIB40] >gi|220697532|gb|EED53873.1| ER associated DnaJ chaperone (Hlj1), putative [Aspergillus flavus NRRL3357] >gi|3918…	er associated chaperone (GO:0005515, F, protein binding; GO:0019538, P, protein metabolic process)	DnaJ domain (start=86 stop=127; global eval=4e-11; domain I-eval=7.4e-11)	-	-
Plyc_v1_00000971	Contig1626:193-2069	XLOC_000722	ORPHAN	Expressed	gi|189197799|ref|XP_001935237.1| JmjC domain-containing histone demethylation protein 3D [Pyrenophora tritici-repentis Pt-1C-BFP] >gi|187981185|gb|EDU47811.1| JmjC domain-containing histone demethylation protein 3D [Pyrenophora tritici-repentis Pt-1C-BFP] (eval=4.24486e-18; aligned=167bp[9.16%])	domain-containing histone demethylation protein 3d (GO:0005515, F, protein binding)	-	-	-
Plyc_v1_00000972	Contig1628:292-555	XLOC_000723	ORPHAN	-	-	-	-	-	-
Plyc_v1_00000974	Contig163:16-1563	XLOC_000724	ORPHAN	Expressed	gi|115400047|ref|XP_001215612.1| predicted protein [Aspergillus terreus NIH2624] >gi|114191278|gb|EAU32978.1| predicted protein [Aspergillus terreus NIH2624] (eval=2.67423e-24; aligned=167bp[10.79%])	-	-	-	-
Plyc_v1_00000973	Contig163:394-588	XLOC_000724	ORPHAN	Expressed	-	-	-	-	-
Plyc_v1_00000975	Contig1630:766-1033	XLOC_000725	ORPHAN	-	gi|262358186|gb|ACY56713.1| transposase [Paracoccidioides brasiliensis] (eval=1.44065e-08; aligned=43bp[21.72%])	hypothetical protein PTT_12573 (GO:0003676, F, nucleic acid binding)	-	-	-
Plyc_v1_00000976	Contig1631:641-804	XLOC_000726	ORPHAN	-	-	-	-	-	-
Plyc_v1_00000977	Contig1631:1223-1621	XLOC_000727	ORPHAN	-	-	-	-	-	-
Plyc_v1_00000979	Contig1632:561-1164	XLOC_000728	ORPHAN	Expressed	gi|317156584|ref|XP_001825858.2| HET and Ankyrin domain protein [Aspergillus oryzae RIB40] (eval=4.39454e-44; aligned=139bp[25.55%])	-	-	-	-
Plyc_v1_00000978	Contig1632:561-974	XLOC_000728	ORPHAN	Expressed	gi|317156584|ref|XP_001825858.2| HET and Ankyrin domain protein [Aspergillus oryzae RIB40] (eval=3.57032e-44; aligned=139bp[33.57%])	-	-	-	-
Plyc_v1_00000980	Contig1634:279-1299	XLOC_000729	ORPHAN	Expressed	gi|346972571|gb|EGY16023.1| 3-oxoacyl-[acyl-carrier-protein] reductase [Verticillium dahliae VdLs.17] (eval=2.38656e-41; aligned=226bp[27.73%])	3-oxoacyl- (GO:0008152, P, metabolic process; GO:0003824, F, catalytic activity; GO:0000166, F, nucleotide binding)	-	-	lcl|667_phi_base_3_2_protein.fas (eval=2.32341e-15)
Plyc_v1_00000981	Contig1635:8231-8585	XLOC_000730	ORPHAN	-	-	-	-	-	-
Plyc_v1_00000982	Contig1635:9881-10213	XLOC_000731	ORPHAN	-	-	-	-	-	-
Plyc_v1_00000983	Contig1639:14-195	XLOC_000732	ORPHAN	-	gi|154277650|ref|XP_001539663.1| predicted protein [Ajellomyces capsulatus NAm1] >gi|150413248|gb|EDN08631.1| predicted protein [Ajellomyces capsulatus NAm1] (eval=6.12468e-12; aligned=59bp[32.42%])	-	-	-	-
Plyc_v1_00000984	Contig1640:785-4829	XLOC_000733	ORPHAN	Expressed	gi|255939836|ref|XP_002560687.1| Pc16g03210 [Penicillium chrysogenum Wisconsin 54-1255] >gi|211585310|emb|CAP92991.1| Pc16g03210 [Penicillium chrysogenum Wisconsin 54-1255] (eval=5.14161e-25; aligned=504bp[12.77%])	-	-	-	-
Plyc_v1_00000985	Contig1641:571-1370	XLOC_000734	ORPHAN	Expressed	-	-	-	-	-
Plyc_v1_00000986	Contig1642:1136-1573	XLOC_000735	ORPHAN	Expressed	gi|189191992|ref|XP_001932335.1| spherulin-1B precursor [Pyrenophora tritici-repentis Pt-1C-BFP] >gi|187973941|gb|EDU41440.1| spherulin-1B precursor [Pyrenophora tritici-repentis Pt-1C-BFP] (eval=2.17301e-25; aligned=109bp[24.89%])	-	-	-	-
Plyc_v1_00000988	Contig1642:903-3212	XLOC_000735	ORPHAN	Expressed	gi|189191992|ref|XP_001932335.1| spherulin-1B precursor [Pyrenophora tritici-repentis Pt-1C-BFP] >gi|187973941|gb|EDU41440.1| spherulin-1B precursor [Pyrenophora tritici-repentis Pt-1C-BFP] (eval=3.09501e-24; aligned=109bp[4.72%])	-	-	-	-
Plyc_v1_00000989	Contig1642:903-2162	XLOC_000736	ORPHAN	Expressed	gi|189191992|ref|XP_001932335.1| spherulin-1B precursor [Pyrenophora tritici-repentis Pt-1C-BFP] >gi|187973941|gb|EDU41440.1| spherulin-1B precursor [Pyrenophora tritici-repentis Pt-1C-BFP] (eval=1.26943e-24; aligned=109bp[9.33%])	-	-	-	-
Plyc_v1_00000990	Contig1642:903-3212	XLOC_000736	ORPHAN	Expressed	gi|189191992|ref|XP_001932335.1| spherulin-1B precursor [Pyrenophora tritici-repentis Pt-1C-BFP] >gi|187973941|gb|EDU41440.1| spherulin-1B precursor [Pyrenophora tritici-repentis Pt-1C-BFP] (eval=2.99501e-24; aligned=109bp[4.84%])	-	-	-	-
Plyc_v1_00000987	Contig1642:2-651	XLOC_000737	ORPHAN	Expressed	gi|347441918|emb|CCD34839.1| similar to similar to gi|17225202|gb|AAL37297.1|AF323581_1 beta transducin-like protein HET-E4s [Botryotinia fuckeliana] (eval=2.9779e-18; aligned=71bp[10.92%])	-	-	-	-
Plyc_v1_00000991	Contig1643:929-1088	XLOC_000738	ORPHAN	-	-	-	-	-	-
Plyc_v1_00000992	Contig1644:4504-4759	XLOC_000739	ORPHAN	-	-	-	-	-	-
Plyc_v1_00000993	Contig1645:12-169	XLOC_000740	ORPHAN	-	-	-	-	-	-
Plyc_v1_00000997	Contig1646:190-1841	XLOC_000741	-	Expressed	gi|154277038|ref|XP_001539364.1| predicted protein [Ajellomyces capsulatus NAm1] >gi|150414437|gb|EDN09802.1| predicted protein [Ajellomyces capsulatus NAm1] (eval=1.39674e-14; aligned=142bp[8.96%])	-	Transposase IS4 (start=5 stop=225; global eval=1.6e-31; domain I-eval=1.7e-27)	-	lcl|171_phi_base_3_2_protein.fas (eval=1.21563e-11)
Plyc_v1_00000994	Contig1646:56-1841	XLOC_000741	-	Expressed	gi|154281349|ref|XP_001541487.1| predicted protein [Ajellomyces capsulatus NAm1] >gi|150411666|gb|EDN07054.1| predicted protein [Ajellomyces capsulatus NAm1] (eval=5.1028e-23; aligned=332bp[19.94%])	-	Transposase IS4 (start=55 stop=337; global eval=3e-46; domain I-eval=3.5e-44)	-	lcl|171_phi_base_3_2_protein.fas (eval=1.46869e-15)
Plyc_v1_00000995	Contig1646:56-1841	XLOC_000741	-	Expressed	gi|154281349|ref|XP_001541487.1| predicted protein [Ajellomyces capsulatus NAm1] >gi|150411666|gb|EDN07054.1| predicted protein [Ajellomyces capsulatus NAm1] (eval=5.07778e-23; aligned=332bp[20.01%])	-	Transposase IS4 (start=55 stop=337; global eval=1.1e-44; domain I-eval=1.3e-44)	-	lcl|171_phi_base_3_2_protein.fas (eval=1.46246e-15)
Plyc_v1_00000996	Contig1646:56-1841	XLOC_000741	-	Expressed	gi|154281349|ref|XP_001541487.1| predicted protein [Ajellomyces capsulatus NAm1] >gi|150411666|gb|EDN07054.1| predicted protein [Ajellomyces capsulatus NAm1] (eval=5.37795e-23; aligned=332bp[19.17%])	-	Transposase IS4 (start=51 stop=333; global eval=4e-48; domain I-eval=2.8e-44)	-	lcl|171_phi_base_3_2_protein.fas (eval=1.53714e-15)
Plyc_v1_00001006	Contig1649:6952-8258	XLOC_000742	ORPHAN	Expressed	gi|396492436|ref|XP_003843798.1| similar to DUF1688 domain-containing protein [Leptosphaeria maculans JN3] >gi|312220378|emb|CBY00319.1| similar to DUF1688 domain-containing protein [Leptosphaeria maculans JN3] (eval=2.31879e-80; aligned=201bp[16.25%])	-	-	-	-
Plyc_v1_00000998	Contig1649:10796-15275	XLOC_000743	-	Expressed	gi|396498217|ref|XP_003845166.1| similar to phosphate-repressible phosphate permease [Leptosphaeria maculans JN3] >gi|312221747|emb|CBY01687.1| similar to phosphate-repressible phosphate permease [Leptosphaeria maculans JN3] (eval=0.0; aligned=504bp[11.53%])	phosphate-repressible phosphate permease (GO:0005215, F, transporter activity; GO:0006811, P, ion transport; GO:0005623, C, cell)	Phosphate transporter family (start=28 stop=506; global eval=4.2e-81; domain I-eval=5e-81)	-	-
Plyc_v1_00001007	Contig1649:15442-15876	XLOC_000744	-	Expressed	gi|396498217|ref|XP_003845166.1| similar to phosphate-repressible phosphate permease [Leptosphaeria maculans JN3] >gi|312221747|emb|CBY01687.1| similar to phosphate-repressible phosphate permease [Leptosphaeria maculans JN3] (eval=1.57065e-23; aligned=58bp[13.33%])	-	-	-	-
Plyc_v1_00000999	Contig1649:15486-15904	XLOC_000744	-	-	gi|396498217|ref|XP_003845166.1| similar to phosphate-repressible phosphate permease [Leptosphaeria maculans JN3] >gi|312221747|emb|CBY01687.1| similar to phosphate-repressible phosphate permease [Leptosphaeria maculans JN3] (eval=3.82358e-09; aligned=34bp[22.22%])	-	-	-	-
Plyc_v1_00001008	Contig1649:16353-23895	XLOC_000745	-	Expressed	gi|189209838|ref|XP_001941251.1| phosphoribosylformylglycinamidine synthase [Pyrenophora tritici-repentis Pt-1C-BFP] >gi|187977344|gb|EDU43970.1| phosphoribosylformylglycinamidine synthase [Pyrenophora tritici-repentis Pt-1C-BFP] (eval=0.0; aligned=1273bp[17.03%])	phosphoribosylformylglycinamidine synthase (GO:0003824, F, catalytic activity; GO:0006139, P, nucleobase-containing compound metabolic process; GO:0009058, P, biosynthetic process)	CobB/CobQ-like glutamine amidotransferase domain (start=1006 stop=1255; global eval=2.4e-93; domain I-eval=3.6e-93)|AIR synthase related protein, C-terminal domain (start=368 stop=525; global eval=5e-45; domain I-eval=8e-22)|AIR synthase related protein, C-terminal domain (start=780 stop=924; global eval=5e-45; domain I-eval=2.2e-20)|AIR synthase related protein, N-terminal domain (start=189 stop…	-	-
Plyc_v1_00001009	Contig1649:16353-23895	XLOC_000745	-	Expressed	gi|189209838|ref|XP_001941251.1| phosphoribosylformylglycinamidine synthase [Pyrenophora tritici-repentis Pt-1C-BFP] >gi|187977344|gb|EDU43970.1| phosphoribosylformylglycinamidine synthase [Pyrenophora tritici-repentis Pt-1C-BFP] (eval=0.0; aligned=1273bp[16.88%])	phosphoribosylformylglycinamidine synthase (GO:0005515, F, protein binding)	CobB/CobQ-like glutamine amidotransferase domain (start=1006 stop=1255; global eval=2.4e-93; domain I-eval=3.6e-93)|AIR synthase related protein, C-terminal domain (start=368 stop=525; global eval=5e-45; domain I-eval=8e-22)|AIR synthase related protein, C-terminal domain (start=780 stop=924; global eval=5e-45; domain I-eval=2.2e-20)|AIR synthase related protein, N-terminal domain (start=189 stop…	-	-
Plyc_v1_00001000	Contig1649:16406-20176	XLOC_000745	-	Expressed	gi|189209838|ref|XP_001941251.1| phosphoribosylformylglycinamidine synthase [Pyrenophora tritici-repentis Pt-1C-BFP] >gi|187977344|gb|EDU43970.1| phosphoribosylformylglycinamidine synthase [Pyrenophora tritici-repentis Pt-1C-BFP] (eval=0.0; aligned=1256bp[33.31%])	phosphoribosylformylglycinamidine synthase (GO:0003824, F, catalytic activity; GO:0006139, P, nucleobase-containing compound metabolic process; GO:0009058, P, biosynthetic process)	CobB/CobQ-like glutamine amidotransferase domain (start=986 stop=1255; global eval=2e-99; domain I-eval=3e-99)|AIR synthase related protein, C-terminal domain (start=348 stop=505; global eval=5e-45; domain I-eval=8e-22)|AIR synthase related protein, C-terminal domain (start=760 stop=904; global eval=5e-45; domain I-eval=2.2e-20)|AIR synthase related protein, N-terminal domain (start=169 stop=302;…	-	-
Plyc_v1_00001001	Contig1649:2771-6797	XLOC_000746	ORPHAN	Expressed	gi|396466090|ref|XP_003837611.1| similar to sodium P-type ATPase [Leptosphaeria maculans JN3] >gi|312214173|emb|CBX94167.1| similar to sodium P-type ATPase [Leptosphaeria maculans JN3] (eval=0.0; aligned=1058bp[27.43%])	-	-	-	lcl|365_phi_base_3_2_protein.fas (eval=2.32119e-102)
Plyc_v1_00001010	Contig1649:3923-6802	XLOC_000746	ORPHAN	Expressed	gi|396466090|ref|XP_003837611.1| similar to sodium P-type ATPase [Leptosphaeria maculans JN3] >gi|312214173|emb|CBX94167.1| similar to sodium P-type ATPase [Leptosphaeria maculans JN3] (eval=0.0; aligned=802bp[28.98%])	sodium p-type atpase (GO:0000166, F, nucleotide binding; GO:0006811, P, ion transport; GO:0003824, F, catalytic activity; GO:0006139, P, nucleobase-containing compound metabolic process; GO:0009058, P, biosynthetic process; GO:0005623, C, cell; GO:0005488, F, binding)	-	-	lcl|365_phi_base_3_2_protein.fas (eval=2.1356e-86)
Plyc_v1_00001002	Contig1649:6952-10117	XLOC_000747	ORPHAN	Expressed	gi|396492436|ref|XP_003843798.1| similar to DUF1688 domain-containing protein [Leptosphaeria maculans JN3] >gi|312220378|emb|CBY00319.1| similar to DUF1688 domain-containing protein [Leptosphaeria maculans JN3] (eval=1.79809e-176; aligned=429bp[14.31%])	-	-	-	-
Plyc_v1_00001003	Contig1649:6952-10117	XLOC_000747	ORPHAN	Expressed	gi|396492436|ref|XP_003843798.1| similar to DUF1688 domain-containing protein [Leptosphaeria maculans JN3] >gi|312220378|emb|CBY00319.1| similar to DUF1688 domain-containing protein [Leptosphaeria maculans JN3] (eval=2.25094e-164; aligned=333bp[11.33%])	-	-	-	-
Plyc_v1_00001004	Contig1649:20379-22643	XLOC_000748	ORPHAN	Expressed	gi|396492088|ref|XP_003843711.1| similar to galactose oxidase precursor [Leptosphaeria maculans JN3] >gi|312220291|emb|CBY00232.1| similar to galactose oxidase precursor [Leptosphaeria maculans JN3] (eval=0.0; aligned=712bp[33.9%])	galactose oxidase precursor (GO:0005515, F, protein binding)	-	-	-
Plyc_v1_00001011	Contig1649:21074-23884	XLOC_000748	ORPHAN	Expressed	gi|396492088|ref|XP_003843711.1| similar to galactose oxidase precursor [Leptosphaeria maculans JN3] >gi|312220291|emb|CBY00232.1| similar to galactose oxidase precursor [Leptosphaeria maculans JN3] (eval=0.0; aligned=496bp[18.43%])	galactose oxidase precursor (GO:0005515, F, protein binding)	-	-	-
Plyc_v1_00001005	Contig1649:24048-25706	XLOC_000749	ORPHAN	-	gi|396498199|ref|XP_003845162.1| similar to gamma-tubulin complex component GCP5 [Leptosphaeria maculans JN3] >gi|312221743|emb|CBY01683.1| similar to gamma-tubulin complex component GCP5 [Leptosphaeria maculans JN3] (eval=0.0; aligned=537bp[33.46%])	gamma-tubulin complex component gcp5 (GO:0007010, P, cytoskeleton organization; GO:0005856, C, cytoskeleton; GO:0005815, C, microtubule organizing center)	-	-	-
Plyc_v1_00001012	Contig165:2538-3502	XLOC_000750	-	Expressed	gi|115383600|ref|XP_001208347.1| predicted protein [Aspergillus terreus NIH2624] >gi|114196039|gb|EAU37739.1| predicted protein [Aspergillus terreus NIH2624] (eval=3.12847e-27; aligned=320bp[35.32%])	-	-	-	-
Plyc_v1_00001013	Contig1654:7075-7262	XLOC_000751	ORPHAN	-	-	-	-	-	-
Plyc_v1_00001014	Contig1656:427-595	XLOC_000752	ORPHAN	-	-	-	-	-	-
Plyc_v1_00001015	Contig166:109-403	XLOC_000753	ORPHAN	-	-	-	-	-	-
Plyc_v1_00001016	Contig1662:5114-5336	XLOC_000754	ORPHAN	-	-	-	-	-	-
Plyc_v1_00001017	Contig1666:7870-8143	XLOC_000755	ORPHAN	-	-	-	-	-	-
Plyc_v1_00001018	Contig1666:11010-11456	XLOC_000756	-	-	gi|189212286|ref|XP_001942465.1| telomere-linked helicase 1 [Pyrenophora tritici-repentis Pt-1C-BFP] >gi|187980701|gb|EDU47327.1| telomere-linked helicase 1 [Pyrenophora tritici-repentis Pt-1C-BFP] (eval=3.60057e-28; aligned=147bp[37.98%])	-	-	-	-
Plyc_v1_00001020	Contig167:88-490	XLOC_000757	ORPHAN	Expressed	-	-	-	-	-
Plyc_v1_00001019	Contig167:762-1154	XLOC_000758	ORPHAN	-	-	-	-	-	-
Plyc_v1_00001021	Contig1681:422-603	XLOC_000759	ORPHAN	-	-	-	-	-	-
Plyc_v1_00001022	Contig1685:123-409	XLOC_000760	-	-	-	-	-	-	-
Plyc_v1_00001023	Contig1695:731-908	XLOC_000761	ORPHAN	-	-	-	-	-	-
Plyc_v1_00001024	Contig1696:352-762	XLOC_000762	ORPHAN	-	-	-	-	-	-
Plyc_v1_00001025	Contig1697:260-478	XLOC_000763	ORPHAN	-	-	-	-	-	-
Plyc_v1_00001026	Contig1699:2645-2879	XLOC_000764	ORPHAN	-	-	-	-	-	-
Plyc_v1_00001027	Contig1699:6876-7397	XLOC_000765	ORPHAN	-	gi|340522245|gb|EGR52478.1| predicted protein [Trichoderma reesei QM6a] (eval=1.25224e-26; aligned=161bp[30.84%])	-	-	-	-
Plyc_v1_00001028	Contig17:809-1528	XLOC_000766	-	-	gi|402076896|gb|EJT72245.1| serine/threonine protein kinase [Gaeumannomyces graminis var. tritici R3-111a-1] (eval=6.2601e-37; aligned=209bp[29.03%])	serine threonine protein kinase (GO:0000166, F, nucleotide binding; GO:0006464, P, cellular protein modification process; GO:0004672, F, protein kinase activity; GO:0006519, N, )	Protein kinase domain (start=2 stop=207; global eval=1.3e-29; domain I-eval=1.8e-29)	-	lcl|305_phi_base_3_2_protein.fas (eval=9.21818e-13)
Plyc_v1_00001029	Contig17:1820-2694	XLOC_000767	ORPHAN	-	-	-	-	-	-
Plyc_v1_00001030	Contig1701:5190-6000	XLOC_000768	ORPHAN	Expressed	gi|154271734|ref|XP_001536720.1| predicted protein [Ajellomyces capsulatus NAm1] >gi|150409390|gb|EDN04840.1| predicted protein [Ajellomyces capsulatus NAm1] (eval=6.45901e-24; aligned=83bp[11.13%])	-	-	-	-
Plyc_v1_00001036	Contig1701:7068-9815	XLOC_000769	ORPHAN	Expressed	gi|358370729|dbj|GAA87339.1| similar to An01g11250 [Aspergillus kawachii IFO 4308] (eval=2.55191e-49; aligned=460bp[17.07%])	-	-	-	-
Plyc_v1_00001031	Contig1701:12322-13080	XLOC_000770	ORPHAN	-	-	-	-	-	-
Plyc_v1_00001032	Contig1701:722-998	XLOC_000771	ORPHAN	-	-	-	-	-	-
Plyc_v1_00001037	Contig1701:3774-4189	XLOC_000772	ORPHAN	Expressed	gi|354801856|gb|AER39694.1| transposase [Verticillium dahliae] (eval=3.7205e-17; aligned=122bp[29.33%])	transposase-like protein (GO:0003677, F, DNA binding)	-	-	-
Plyc_v1_00001033	Contig1701:3906-4132	XLOC_000772	ORPHAN	-	-	-	-	-	-
Plyc_v1_00001038	Contig1701:5603-6742	XLOC_000773	ORPHAN	Expressed	gi|154283141|ref|XP_001542366.1| predicted protein [Ajellomyces capsulatus NAm1] >gi|150410546|gb|EDN05934.1| predicted protein [Ajellomyces capsulatus NAm1] (eval=3.57111e-33; aligned=303bp[29.47%])	-	-	-	-
Plyc_v1_00001039	Contig1701:5603-6890	XLOC_000773	ORPHAN	Expressed	gi|154271734|ref|XP_001536720.1| predicted protein [Ajellomyces capsulatus NAm1] >gi|150409390|gb|EDN04840.1| predicted protein [Ajellomyces capsulatus NAm1] (eval=1.6245e-23; aligned=83bp[6.44%])	-	-	-	-
Plyc_v1_00001034	Contig1701:5717-6795	XLOC_000773	ORPHAN	Expressed	gi|154283141|ref|XP_001542366.1| predicted protein [Ajellomyces capsulatus NAm1] >gi|150410546|gb|EDN05934.1| predicted protein [Ajellomyces capsulatus NAm1] (eval=1.89357e-34; aligned=402bp[39.18%])	-	-	-	-
Plyc_v1_00001035	Contig1701:7697-9565	XLOC_000774	ORPHAN	Expressed	gi|358370729|dbj|GAA87339.1| similar to An01g11250 [Aspergillus kawachii IFO 4308] (eval=1.65026e-49; aligned=460bp[24.61%])	-	-	-	-
Plyc_v1_00001040	Contig1701:2191-3502	XLOC_000775	ORPHAN	Expressed	gi|189211581|ref|XP_001942120.1| HMG box protein [Pyrenophora tritici-repentis Pt-1C-BFP] >gi|187979319|gb|EDU45945.1| HMG box protein [Pyrenophora tritici-repentis Pt-1C-BFP] (eval=7.61308e-45; aligned=249bp[18.98%])	-	-	-	-
Plyc_v1_00001041	Contig1702:228-1562	XLOC_000776	-	Expressed	gi|242773944|ref|XP_002478343.1| pogo transposable element, putative [Talaromyces stipitatus ATCC 10500] >gi|218721962|gb|EED21380.1| pogo transposable element, putative [Talaromyces stipitatus ATCC 10500] (eval=9.1715e-88; aligned=355bp[29.07%])	protein (GO:0003676, F, nucleic acid binding)	DDE superfamily endonuclease (start=36 stop=159; global eval=5.5e-24; domain I-eval=9.4e-24)	-	-
Plyc_v1_00001044	Contig1702:29-1562	XLOC_000776	-	Expressed	gi|242773944|ref|XP_002478343.1| pogo transposable element, putative [Talaromyces stipitatus ATCC 10500] >gi|218721962|gb|EED21380.1| pogo transposable element, putative [Talaromyces stipitatus ATCC 10500] (eval=7.8768e-116; aligned=344bp[22.43%])	protein (GO:0003676, F, nucleic acid binding)	DDE superfamily endonuclease (start=10 stop=228; global eval=3.7e-37; domain I-eval=5.7e-37)	-	-
Plyc_v1_00001045	Contig1702:3376-4961	XLOC_000777	ORPHAN	Expressed	gi|347441201|emb|CCD34122.1| similar to kinesin light chain [Botryotinia fuckeliana] (eval=2.23579e-12; aligned=127bp[8.01%])	-	-	-	-
Plyc_v1_00001046	Contig1702:3376-4961	XLOC_000777	ORPHAN	Expressed	gi|347441201|emb|CCD34122.1| similar to kinesin light chain [Botryotinia fuckeliana] (eval=1.99582e-12; aligned=127bp[8.67%])	-	-	-	-
Plyc_v1_00001047	Contig1702:9529-10291	XLOC_000778	ORPHAN	Expressed	-	-	-	-	-
Plyc_v1_00001048	Contig1702:10385-11619	XLOC_000779	-	Expressed	gi|310794706|gb|EFQ30167.1| heterokaryon incompatibility protein [Glomerella graminicola M1.001] (eval=9.51199e-29; aligned=225bp[21.33%])	-	Heterokaryon incompatibility protein (HET) (start=183 stop=252; global eval=3.8e-13; domain I-eval=5.9e-13)	-	-
Plyc_v1_00001042	Contig1702:11171-11695	XLOC_000779	-	Expressed	gi|134057894|emb|CAK38235.1| unnamed protein product [Aspergillus niger] (eval=1.57e-16; aligned=129bp[24.57%])	-	Heterokaryon incompatibility protein (HET) (start=29 stop=98; global eval=1.1e-13; domain I-eval=1.7e-13)	-	-
Plyc_v1_00001043	Contig1702:7924-8385	XLOC_000780	ORPHAN	-	gi|396478861|ref|XP_003840635.1| predicted protein [Leptosphaeria maculans JN3] >gi|312217207|emb|CBX97156.1| predicted protein [Leptosphaeria maculans JN3] (eval=3.13272e-11; aligned=111bp[24.03%])	-	-	-	-
Plyc_v1_00001049	Contig1702:9011-9228	XLOC_000781	ORPHAN	Expressed	-	-	-	-	-
Plyc_v1_00001050	Contig1703:26-193	XLOC_000782	ORPHAN	-	-	-	-	-	-
Plyc_v1_00001051	Contig1704:1693-2049	XLOC_000783	ORPHAN	-	-	-	-	-	-
Plyc_v1_00001052	Contig1704:8-496	XLOC_000784	ORPHAN	Expressed	-	-	-	-	-
Plyc_v1_00001053	Contig1705:5955-6625	XLOC_000785	ORPHAN	-	gi|189212286|ref|XP_001942465.1| telomere-linked helicase 1 [Pyrenophora tritici-repentis Pt-1C-BFP] >gi|187980701|gb|EDU47327.1| telomere-linked helicase 1 [Pyrenophora tritici-repentis Pt-1C-BFP] (eval=9.77276e-15; aligned=48bp[11.03%])	-	-	-	-
Plyc_v1_00001055	Contig1708:789-2778	XLOC_000786	-	Expressed	gi|255931155|ref|XP_002557134.1| Pc12g02460 [Penicillium chrysogenum Wisconsin 54-1255] >gi|211581753|emb|CAP79873.1| Pc12g02460 [Penicillium chrysogenum Wisconsin 54-1255] (eval=1.41605e-55; aligned=336bp[18.05%])	-	Major Facilitator Superfamily (start=2 stop=127; global eval=4.7e-17; domain I-eval=8.5e-16)	-	lcl|34_phi_base_3_2_protein.fas (eval=4.28748e-23)
Plyc_v1_00001056	Contig1708:792-2778	XLOC_000786	-	Expressed	gi|255931155|ref|XP_002557134.1| Pc12g02460 [Penicillium chrysogenum Wisconsin 54-1255] >gi|211581753|emb|CAP79873.1| Pc12g02460 [Penicillium chrysogenum Wisconsin 54-1255] (eval=2.02543e-60; aligned=472bp[25.74%])	mfs multidrug transporter (GO:0005623, C, cell; GO:0006810, P, transport)	Major Facilitator Superfamily (start=2 stop=405; global eval=4.4e-24; domain I-eval=1.7e-23)	-	lcl|34_phi_base_3_2_protein.fas (eval=1.991e-29)
Plyc_v1_00001054	Contig1708:819-2778	XLOC_000786	-	Expressed	gi|255931155|ref|XP_002557134.1| Pc12g02460 [Penicillium chrysogenum Wisconsin 54-1255] >gi|211581753|emb|CAP79873.1| Pc12g02460 [Penicillium chrysogenum Wisconsin 54-1255] (eval=2.80565e-64; aligned=481bp[27.88%])	mfs multidrug transporter (GO:0005623, C, cell; GO:0006810, P, transport)	Major Facilitator Superfamily (start=13 stop=429; global eval=8.1e-28; domain I-eval=1.1e-27)	-	lcl|34_phi_base_3_2_protein.fas (eval=4.90201e-30)
Plyc_v1_00001057	Contig1708:819-2778	XLOC_000786	-	Expressed	gi|70984475|ref|XP_747744.1| MFS multidrug transporter [Aspergillus fumigatus Af293] >gi|66845371|gb|EAL85706.1| MFS multidrug transporter, putative [Aspergillus fumigatus Af293] >gi|159122527|gb|EDP47648.1| MFS multidrug transporter, putative [Aspergillus fumigatus A1163] (eval=3.63416e-59; aligned=345bp[19.19%])	-	Major Facilitator Superfamily (start=13 stop=159; global eval=4.7e-19; domain I-eval=2.2e-17)	-	lcl|34_phi_base_3_2_protein.fas (eval=1.18327e-26)
Plyc_v1_00001058	Contig1712:14-297	XLOC_000787	ORPHAN	-	gi|262358186|gb|ACY56713.1| transposase [Paracoccidioides brasiliensis] (eval=1.53289e-10; aligned=53bp[32.12%])	transposase (GO:0003676, F, nucleic acid binding)	-	-	-
Plyc_v1_00001060	Contig1713:9-441	XLOC_000788	ORPHAN	Expressed	-	-	-	-	-
Plyc_v1_00001059	Contig1713:919-1876	XLOC_000789	ORPHAN	Expressed	-	-	-	-	-
Plyc_v1_00001061	Contig1714:454-1181	XLOC_000790	ORPHAN	-	gi|154272660|ref|XP_001537182.1| predicted protein [Ajellomyces capsulatus NAm1] >gi|150415694|gb|EDN11038.1| predicted protein [Ajellomyces capsulatus NAm1] (eval=1.08887e-08; aligned=35bp[12.54%])	-	-	-	-
Plyc_v1_00001063	Contig1715:1751-2331	XLOC_000791	-	Expressed	gi|317035030|ref|XP_001400925.2| ATP-dependent helicase dcl2 [Aspergillus niger CBS 513.88] (eval=3.51562e-40; aligned=184bp[31.67%])	rna helicase rnase (GO:0003723, F, RNA binding; GO:0004518, F, nuclease activity; GO:0006139, P, nucleobase-containing compound metabolic process; GO:0050789, P, regulation of biological process)	Ribonuclease III domain (start=63 stop=166; global eval=2.3e-20; domain I-eval=3.1e-20)	-	-
Plyc_v1_00001062	Contig1715:1763-1964	XLOC_000791	ORPHAN	Expressed	-	-	-	-	-
Plyc_v1_00001064	Contig1715:2-1551	XLOC_000792	-	Expressed	gi|119487463|ref|XP_001262524.1| RNA helicase/RNAse III, putative [Neosartorya fischeri NRRL 181] >gi|158705692|sp|A1D9Z6.1|DCL2_NEOFI RecName: Full=Dicer-like protein 2; Includes: RecName: Full=Endoribonuclease dcl2; Includes: RecName: Full=ATP-dependent helicase dcl2 >gi|119410681|gb|EAW20627.1| RNA helicase/RNAse III, putative [Neosartorya fischeri NRRL 181] (eval=3.34505e-91; aligned=205bp[13…	-	Double stranded RNA binding domain (start=208 stop=298; global eval=1.1e-23; domain I-eval=3.1e-23)|Helicase conserved C-terminal domain (start=68 stop=121; global eval=8.9e-15; domain I-eval=2e-14)	-	-
Plyc_v1_00001065	Contig1716:279-1450	XLOC_000793	-	-	gi|400593259|gb|EJP61246.1| transposase-like protein [Beauveria bassiana ARSEF 2860] (eval=1.75869e-36; aligned=273bp[28.98%])	transposase-like protein (GO:0003677, F, DNA binding)	-	-	-
Plyc_v1_00001066	Contig1716:1484-1855	XLOC_000794	ORPHAN	-	-	-	-	-	-
Plyc_v1_00001067	Contig1716:3744-4382	XLOC_000795	ORPHAN	-	gi|380479574|emb|CCF42935.1| ABC transporter [Colletotrichum higginsianum] (eval=2.50979e-42; aligned=212bp[38.62%])	heavy metal tolerance protein (GO:0000166, F, nucleotide binding; GO:0016787, F, hydrolase activity)	-	-	lcl|878_phi_base_3_2_protein.fas (eval=2.67074e-24)
Plyc_v1_00001068	Contig1717:1101-1649	XLOC_000796	ORPHAN	Expressed	gi|358376713|dbj|GAA93242.1| G. violaceus kinesin [Aspergillus kawachii IFO 4308] (eval=2.21403e-14; aligned=73bp[13.3%])	-	-	-	-
Plyc_v1_00001069	Contig1719:295-705	XLOC_000797	ORPHAN	-	-	-	-	-	-
Plyc_v1_00001070	Contig1720:463-655	XLOC_000798	ORPHAN	-	-	-	-	-	-
Plyc_v1_00001071	Contig1723:55-279	XLOC_000799	-	-	-	-	-	-	-
Plyc_v1_00001072	Contig1723:2551-2857	XLOC_000800	ORPHAN	Expressed	-	-	-	-	-
Plyc_v1_00001073	Contig1724:33-2187	XLOC_000801	ORPHAN	-	gi|189193803|ref|XP_001933240.1| periplasmic beta-glucosidase precursor [Pyrenophora tritici-repentis Pt-1C-BFP] >gi|187978804|gb|EDU45430.1| periplasmic beta-glucosidase precursor [Pyrenophora tritici-repentis Pt-1C-BFP] (eval=0.0; aligned=698bp[33.38%])	thermostable beta-glucosidase b (GO:0005975, P, carbohydrate metabolic process)	-	-	lcl|637_phi_base_3_2_protein.fas (eval=9.98452e-41)
Plyc_v1_00001074	Contig1724:2669-2986	XLOC_000802	ORPHAN	Expressed	gi|262358186|gb|ACY56713.1| transposase [Paracoccidioides brasiliensis] (eval=3.13774e-11; aligned=86bp[27.04%])	-	-	-	-
Plyc_v1_00001075	Contig1726:135-285	XLOC_000803	ORPHAN	-	-	-	-	-	-
Plyc_v1_00001076	Contig1727:2097-2445	XLOC_000804	ORPHAN	-	gi|322712952|gb|EFZ04525.1| transposase-like protein [Metarhizium anisopliae ARSEF 23] (eval=4.1421e-08; aligned=77bp[31.69%])	-	-	-	-
Plyc_v1_00001077	Contig1728:2889-3257	XLOC_000805	ORPHAN	-	gi|189191488|ref|XP_001932083.1| vegetative incompatibility protein HET-E-1 [Pyrenophora tritici-repentis Pt-1C-BFP] >gi|187973689|gb|EDU41188.1| vegetative incompatibility protein HET-E-1 [Pyrenophora tritici-repentis Pt-1C-BFP] (eval=2.63664e-34; aligned=122bp[33.06%])	-	-	-	-
Plyc_v1_00001078	Contig173:1568-2270	XLOC_000806	ORPHAN	-	-	-	-	-	-
Plyc_v1_00001079	Contig1730:3233-3542	XLOC_000807	ORPHAN	Expressed	-	-	-	-	-
Plyc_v1_00001081	Contig1730:3294-5193	XLOC_000807	ORPHAN	Expressed	gi|242814149|ref|XP_002486313.1| reverse transcriptase, putative [Talaromyces stipitatus ATCC 10500] >gi|218714652|gb|EED14075.1| reverse transcriptase, putative [Talaromyces stipitatus ATCC 10500] (eval=1.81284e-27; aligned=101bp[5.32%])	-	-	-	-
Plyc_v1_00001082	Contig1730:198-1410	XLOC_000808	ORPHAN	Expressed	gi|189198515|ref|XP_001935595.1| ankyrin repeat and SAM domain containing protein 6 [Pyrenophora tritici-repentis Pt-1C-BFP] >gi|187981543|gb|EDU48169.1| ankyrin repeat and SAM domain containing protein 6 [Pyrenophora tritici-repentis Pt-1C-BFP] (eval=1.99065e-28; aligned=329bp[27.12%])	-	-	-	-
Plyc_v1_00001080	Contig1730:338-1036	XLOC_000808	ORPHAN	Expressed	gi|340522815|gb|EGR53048.1| predicted protein [Trichoderma reesei QM6a] (eval=2.27234e-07; aligned=81bp[15.43%])	-	-	-	-
Plyc_v1_00001083	Contig1734:2957-3187	XLOC_000809	ORPHAN	-	-	-	-	-	-
Plyc_v1_00001084	Contig1739:30-227	XLOC_000810	ORPHAN	-	-	-	-	-	-
Plyc_v1_00001085	Contig1740:1186-1497	XLOC_000811	ORPHAN	-	gi|380480217|emb|CCF42563.1| transposase, partial [Colletotrichum higginsianum] (eval=1.45247e-08; aligned=101bp[39.15%])	-	-	-	-
Plyc_v1_00001087	Contig1742:2-3419	XLOC_000812	ORPHAN	Expressed	gi|322712289|gb|EFZ03862.1| arrestin domain-containing protein [Metarhizium anisopliae ARSEF 23] (eval=3.0259e-42; aligned=165bp[4.83%])	-	-	-	-
Plyc_v1_00001086	Contig1742:689-3419	XLOC_000812	ORPHAN	Expressed	gi|255952484|ref|XP_002566995.1| Pc17g00330 [Penicillium chrysogenum Wisconsin 54-1255] >gi|211586498|emb|CAP79320.1| Pc17g00330 [Penicillium chrysogenum Wisconsin 54-1255] (eval=1.41973e-68; aligned=857bp[32.21%])	-	-	-	-
Plyc_v1_00001088	Contig1744:647-830	XLOC_000813	ORPHAN	-	-	-	-	-	-
Plyc_v1_00001089	Contig1746:1011-1685	XLOC_000814	ORPHAN	Expressed	gi|302891725|ref|XP_003044744.1| predicted protein [Nectria haematococca mpVI 77-13-4] >gi|256725669|gb|EEU39031.1| predicted protein [Nectria haematococca mpVI 77-13-4] (eval=6.39579e-33; aligned=130bp[32.1%])	-	-	-	-
Plyc_v1_00001090	Contig1746:1011-1996	XLOC_000814	ORPHAN	Expressed	gi|302891725|ref|XP_003044744.1| predicted protein [Nectria haematococca mpVI 77-13-4] >gi|256725669|gb|EEU39031.1| predicted protein [Nectria haematococca mpVI 77-13-4] (eval=3.128e-32; aligned=118bp[15.4%])	-	-	-	-
Plyc_v1_00001091	Contig1746:255-583	XLOC_000815	ORPHAN	Expressed	-	-	-	-	-
Plyc_v1_00001092	Contig1748:201-2636	XLOC_000816	ORPHAN	Expressed	gi|400596896|gb|EJP64640.1| transposase-like protein [Beauveria bassiana ARSEF 2860] (eval=1.94081e-67; aligned=578bp[28.46%])	transposase-like protein (GO:0003677, F, DNA binding)	-	-	-
Plyc_v1_00001093	Contig1748:201-2636	XLOC_000816	ORPHAN	Expressed	gi|400596896|gb|EJP64640.1| transposase-like protein [Beauveria bassiana ARSEF 2860] (eval=2.23005e-74; aligned=621bp[29.6%])	transposase-like protein (GO:0003677, F, DNA binding)	-	-	-
Plyc_v1_00001095	Contig1748:201-2827	XLOC_000816	ORPHAN	Expressed	gi|400596896|gb|EJP64640.1| transposase-like protein [Beauveria bassiana ARSEF 2860] (eval=8.44015e-78; aligned=621bp[26.5%])	transposase-like protein (GO:0003677, F, DNA binding)	-	-	-
Plyc_v1_00001094	Contig1748:201-988	XLOC_000816	ORPHAN	Expressed	gi|322702333|gb|EFY94001.1| putative transposase [Metarhizium anisopliae ARSEF 23] (eval=4.20373e-32; aligned=271bp[34.39%])	-	-	-	-
Plyc_v1_00001096	Contig1750:437-717	XLOC_000817	ORPHAN	-	-	-	-	-	-
Plyc_v1_00001098	Contig1750:512-808	XLOC_000817	ORPHAN	Expressed	-	-	-	-	-
Plyc_v1_00001097	Contig1750:2453-3029	XLOC_000818	ORPHAN	-	-	-	-	-	-
Plyc_v1_00001099	Contig1750:2566-3213	XLOC_000818	ORPHAN	Expressed	-	-	-	-	-
Plyc_v1_00001100	Contig1751:5050-5373	XLOC_000819	ORPHAN	-	-	-	-	-	-
Plyc_v1_00001101	Contig1753:12-548	XLOC_000820	ORPHAN	Expressed	-	-	-	-	-
Plyc_v1_00001102	Contig1753:127-571	XLOC_000820	ORPHAN	Expressed	-	-	-	-	-
Plyc_v1_00001103	Contig1754:138-1424	XLOC_000821	ORPHAN	-	gi|255934897|ref|XP_002558475.1| Pc13g00220 [Penicillium chrysogenum Wisconsin 54-1255] >gi|211583095|emb|CAP91091.1| Pc13g00220 [Penicillium chrysogenum Wisconsin 54-1255] (eval=2.72635e-79; aligned=395bp[30.69%])	tpr domain protein (GO:0005515, F, protein binding)	-	-	-
Plyc_v1_00001104	Contig1755:176-1330	XLOC_000822	-	-	gi|189212286|ref|XP_001942465.1| telomere-linked helicase 1 [Pyrenophora tritici-repentis Pt-1C-BFP] >gi|187980701|gb|EDU47327.1| telomere-linked helicase 1 [Pyrenophora tritici-repentis Pt-1C-BFP] (eval=1.87055e-08; aligned=38bp[14.07%])	-	-	-	-
Plyc_v1_00001105	Contig1757:7289-7621	XLOC_000823	ORPHAN	-	gi|212544071|ref|XP_002152190.1| pogo transposable element, putative [Penicillium marneffei ATCC 18224] >gi|210067097|gb|EEA21190.1| pogo transposable element, putative [Penicillium marneffei ATCC 18224] (eval=7.52183e-26; aligned=110bp[33.03%])	pogo transposable (GO:0003676, F, nucleic acid binding)	-	-	-
Plyc_v1_00001106	Contig1757:4783-4978	XLOC_000824	ORPHAN	Expressed	-	-	-	-	-
Plyc_v1_00001107	Contig1760:134-357	XLOC_000825	ORPHAN	Expressed	-	-	-	-	-
Plyc_v1_00001108	Contig1761:481-1223	XLOC_000826	ORPHAN	-	-	-	-	-	-
Plyc_v1_00001109	Contig1762:238-420	XLOC_000827	ORPHAN	-	-	-	-	-	-
Plyc_v1_00001110	Contig1764:933-1185	XLOC_000828	ORPHAN	-	-	-	-	-	-
Plyc_v1_00001111	Contig1766:14-198	XLOC_000829	ORPHAN	-	-	-	-	-	-
Plyc_v1_00001114	Contig1771:1-513	XLOC_000830	ORPHAN	Expressed	gi|212547169|ref|XP_002153737.1| reverse transcriptase, putative [Penicillium marneffei ATCC 18224] >gi|210064393|gb|EEA18490.1| reverse transcriptase, putative [Penicillium marneffei ATCC 18224] (eval=1.15949e-42; aligned=176bp[34.31%])	-	-	-	-
Plyc_v1_00001112	Contig1771:24-429	XLOC_000830	ORPHAN	-	gi|322702862|gb|EFY94484.1| reverse transcriptase, putative [Metarhizium anisopliae ARSEF 23] (eval=1.2333e-20; aligned=102bp[30.09%])	-	-	-	-
Plyc_v1_00001113	Contig1771:930-1074	XLOC_000831	ORPHAN	-	gi|358376551|dbj|GAA93096.1| reverse transcriptase, partial [Aspergillus kawachii IFO 4308] (eval=1.08515e-11; aligned=47bp[32.41%])	-	-	-	-
Plyc_v1_00001115	Contig1775:5-513	XLOC_000832	-	Expressed	gi|346320152|gb|EGX89753.1| enoyl-CoA hydratase/isomerase [Cordyceps militaris CM01] (eval=4.655e-57; aligned=123bp[24.17%])	enoyl- hydratase isomerase family protein (GO:0003824, F, catalytic activity; GO:0008152, P, metabolic process)	-	-	lcl|429_phi_base_3_2_protein.fas (eval=3.40791e-23)
Plyc_v1_00001116	Contig1775:95-570	XLOC_000832	ORPHAN	Expressed	gi|400599531|gb|EJP67228.1| enoyl-CoA hydratase/isomerase family protein [Beauveria bassiana ARSEF 2860] (eval=1.57303e-47; aligned=143bp[33.57%])	-	-	-	lcl|429_phi_base_3_2_protein.fas (eval=3.21334e-18)
Plyc_v1_00001117	Contig1778:1169-1309	XLOC_000833	ORPHAN	-	-	-	-	-	-
Plyc_v1_00001118	Contig1778:46-615	XLOC_000834	ORPHAN	Expressed	gi|189211581|ref|XP_001942120.1| HMG box protein [Pyrenophora tritici-repentis Pt-1C-BFP] >gi|187979319|gb|EDU45945.1| HMG box protein [Pyrenophora tritici-repentis Pt-1C-BFP] (eval=1.08358e-22; aligned=185bp[32.46%])	-	-	-	-
Plyc_v1_00001119	Contig1779:5419-5596	XLOC_000835	ORPHAN	-	-	-	-	-	-
Plyc_v1_00001120	Contig1781:14-288	XLOC_000836	ORPHAN	-	gi|2454622|gb|AAB71689.1| reverse transcriptase [Magnaporthe grisea] (eval=3.12172e-11; aligned=61bp[31.77%])	-	-	-	-
Plyc_v1_00001121	Contig1783:457-759	XLOC_000837	-	-	gi|380477600|emb|CCF44069.1| transposase, partial [Colletotrichum higginsianum] (eval=2.19749e-17; aligned=96bp[31.68%])	pogo transposable (GO:0003676, F, nucleic acid binding)	-	-	-
Plyc_v1_00001124	Contig179:1784-1944	XLOC_000838	ORPHAN	Expressed	-	-	-	-	-
Plyc_v1_00001123	Contig179:181-1944	XLOC_000838	ORPHAN	Expressed	-	-	-	-	-
Plyc_v1_00001122	Contig179:194-1684	XLOC_000838	ORPHAN	Expressed	-	-	-	-	-
Plyc_v1_00001125	Contig18:849-1780	XLOC_000839	ORPHAN	Expressed	gi|189211327|ref|XP_001941994.1| C6 zinc finger domain containing protein [Pyrenophora tritici-repentis Pt-1C-BFP] >gi|187978087|gb|EDU44713.1| C6 zinc finger domain containing protein [Pyrenophora tritici-repentis Pt-1C-BFP] (eval=4.23302e-98; aligned=297bp[33.56%])	-	-	-	lcl|761_phi_base_3_2_protein.fas (eval=1.25212e-17)
Plyc_v1_00001127	Contig18:91-1780	XLOC_000839	ORPHAN	Expressed	gi|189211327|ref|XP_001941994.1| C6 zinc finger domain containing protein [Pyrenophora tritici-repentis Pt-1C-BFP] >gi|187978087|gb|EDU44713.1| C6 zinc finger domain containing protein [Pyrenophora tritici-repentis Pt-1C-BFP] (eval=2.01252e-92; aligned=228bp[13.49%])	-	-	-	lcl|761_phi_base_3_2_protein.fas (eval=6.44298e-13)
Plyc_v1_00001126	Contig18:2041-2937	XLOC_000840	ORPHAN	Expressed	gi|189211327|ref|XP_001941994.1| C6 zinc finger domain containing protein [Pyrenophora tritici-repentis Pt-1C-BFP] >gi|187978087|gb|EDU44713.1| C6 zinc finger domain containing protein [Pyrenophora tritici-repentis Pt-1C-BFP] (eval=1.46326e-97; aligned=300bp[35.59%])	-	-	-	lcl|761_phi_base_3_2_protein.fas (eval=1.09415e-23)
Plyc_v1_00001128	Contig180:468-806	XLOC_000841	-	-	gi|2723|emb|CAA46025.1| unnamed protein product [Fusarium oxysporum] (eval=6.29014e-41; aligned=112bp[33.04%])	transposase (GO:0003676, F, nucleic acid binding)	DDE superfamily endonuclease (start=41 stop=111; global eval=2.8e-13; domain I-eval=3.3e-13)	-	-
Plyc_v1_00001129	Contig180:2328-2849	XLOC_000842	-	-	gi|189207308|ref|XP_001939988.1| tetratricopeptide repeat domain containing protein [Pyrenophora tritici-repentis Pt-1C-BFP] >gi|187976081|gb|EDU42707.1| tetratricopeptide repeat domain containing protein [Pyrenophora tritici-repentis Pt-1C-BFP] (eval=1.28689e-47; aligned=164bp[31.42%])	tetratricopeptide repeat domain containing protein (GO:0005515, F, protein binding)	Tetratricopeptide repeat (start=43 stop=82; global eval=1.4e-20; domain I-eval=6.6e-09)|TPR repeat (start=4 stop=72; global eval=1.3e-11; domain I-eval=2.3e-11)	-	-
Plyc_v1_00001130	Contig185:871-1061	XLOC_000843	ORPHAN	-	-	-	-	-	-
Plyc_v1_00001131	Contig186:2-401	XLOC_000844	ORPHAN	Expressed	gi|400593255|gb|EJP61242.1| Tfo1 transposase [Beauveria bassiana ARSEF 2860] (eval=7.39089e-37; aligned=131bp[32.75%])	-	-	-	-
Plyc_v1_00001132	Contig187:2437-2722	XLOC_000845	ORPHAN	-	-	-	-	-	-
Plyc_v1_00001144	Contig19:111-1936	XLOC_000846	-	Expressed	gi|378726861|gb|EHY53320.1| 3-oxoacyl-[acyl-carrier protein] reductase [Exophiala dermatitidis NIH/UT8656] (eval=1.13737e-71; aligned=230bp[12.6%])	short chain (GO:0008152, P, metabolic process; GO:0003824, F, catalytic activity; GO:0000166, F, nucleotide binding)	Enoyl-(Acyl carrier protein) reductase (start=64 stop=302; global eval=6.2e-26; domain I-eval=9.7e-26)	-	lcl|667_phi_base_3_2_protein.fas (eval=8.07469e-15)
Plyc_v1_00001133	Contig19:316-2917	XLOC_000846	-	Expressed	gi|340516025|gb|EGR46276.1| predicted protein [Trichoderma reesei QM6a] (eval=1.06141e-80; aligned=114bp[4.38%])	short chain (GO:0000166, F, nucleotide binding)	Enoyl-(Acyl carrier protein) reductase (start=64 stop=302; global eval=6.2e-26; domain I-eval=9.7e-26)	-	lcl|667_phi_base_3_2_protein.fas (eval=1.19833e-14)
Plyc_v1_00001134	Contig19:524-1324	XLOC_000846	-	Expressed	gi|378726861|gb|EHY53320.1| 3-oxoacyl-[acyl-carrier protein] reductase [Exophiala dermatitidis NIH/UT8656] (eval=3.3109e-72; aligned=230bp[28.71%])	short chain (GO:0008152, P, metabolic process; GO:0003824, F, catalytic activity; GO:0000166, F, nucleotide binding)	Enoyl-(Acyl carrier protein) reductase (start=24 stop=262; global eval=3.9e-26; domain I-eval=5.9e-26)	-	lcl|667_phi_base_3_2_protein.fas (eval=2.9719e-15)
Plyc_v1_00001135	Contig19:3338-4327	XLOC_000847	-	Expressed	gi|358365626|dbj|GAA82248.1| dienelactone hydrolase [Aspergillus kawachii IFO 4308] (eval=7.82992e-61; aligned=244bp[30.09%])	dienelactone hydrolase family protein (GO:0016787, F, hydrolase activity)	Dienelactone hydrolase family (start=35 stop=132; global eval=3.4e-11; domain I-eval=3.9e-11)	-	-
Plyc_v1_00001136	Contig19:3351-3855	XLOC_000847	-	Expressed	gi|317037461|ref|XP_001398516.2| dienelactone hydrolase family protein [Aspergillus niger CBS 513.88] (eval=1.79033e-27; aligned=86bp[23.89%])	dienelactone hydrolase family protein (GO:0016787, F, hydrolase activity)	-	-	-
Plyc_v1_00001137	Contig19:3441-4435	XLOC_000847	-	Expressed	gi|358365626|dbj|GAA82248.1| dienelactone hydrolase [Aspergillus kawachii IFO 4308] (eval=3.13817e-74; aligned=257bp[34.13%])	dienelactone hydrolase family protein (GO:0016787, F, hydrolase activity)	Dienelactone hydrolase family (start=31 stop=245; global eval=9.7e-26; domain I-eval=1.1e-25)	-	-
Plyc_v1_00001138	Contig19:12638-12820	XLOC_000848	-	-	gi|21262157|emb|CAD32687.1| putative transposase [Phaeosphaeria nodorum] (eval=3.58992e-23; aligned=61bp[33.33%])	-	-	-	-
Plyc_v1_00001139	Contig19:111-2935	XLOC_000849	-	Expressed	gi|340516025|gb|EGR46276.1| predicted protein [Trichoderma reesei QM6a] (eval=1.39264e-92; aligned=291bp[11.04%])	nmra-like family protein (GO:0000166, F, nucleotide binding)	Enoyl-(Acyl carrier protein) reductase (start=64 stop=302; global eval=6.2e-26; domain I-eval=9.7e-26)	-	lcl|667_phi_base_3_2_protein.fas (eval=1.21105e-14)
Plyc_v1_00001140	Contig19:5014-6654	XLOC_000850	ORPHAN	Expressed	gi|119498887|ref|XP_001266201.1| HypA-like protein, putative [Neosartorya fischeri NRRL 181] >gi|119414365|gb|EAW24304.1| HypA-like protein, putative [Neosartorya fischeri NRRL 181] (eval=4.8605e-80; aligned=470bp[32.91%])	-	-	-	-
Plyc_v1_00001141	Contig19:5584-6687	XLOC_000850	ORPHAN	Expressed	gi|119498887|ref|XP_001266201.1| HypA-like protein, putative [Neosartorya fischeri NRRL 181] >gi|119414365|gb|EAW24304.1| HypA-like protein, putative [Neosartorya fischeri NRRL 181] (eval=1.67149e-51; aligned=152bp[16.15%])	-	-	-	-
Plyc_v1_00001142	Contig19:7186-8040	XLOC_000851	ORPHAN	-	gi|320592851|gb|EFX05260.1| fumarylacetoacetate hydrolase family protein [Grosmannia clavigera kw1407] (eval=1.67922e-64; aligned=285bp[33.33%])	fumarylacetoacetate hydrolase family protein (GO:0003824, F, catalytic activity; GO:0008152, P, metabolic process)	-	-	-
Plyc_v1_00001143	Contig19:9536-11323	XLOC_000852	ORPHAN	-	gi|315050278|ref|XP_003174513.1| 3-oxosteroid 1-dehydrogenase [Arthroderma gypseum CBS 118893] >gi|311339828|gb|EFQ99030.1| 3-oxosteroid 1-dehydrogenase [Arthroderma gypseum CBS 118893] (eval=2.32995e-154; aligned=580bp[32.44%])	-	-	-	-
Plyc_v1_00001145	Contig190:362-562	XLOC_000853	ORPHAN	-	-	-	-	-	-
Plyc_v1_00001146	Contig191:94-1381	XLOC_000854	ORPHAN	Expressed	gi|242810815|ref|XP_002485660.1| reverse transcriptase family protein [Talaromyces stipitatus ATCC 10500] >gi|218716285|gb|EED15707.1| reverse transcriptase family protein [Talaromyces stipitatus ATCC 10500] (eval=7.73002e-84; aligned=410bp[33.09%])	-	-	-	-
Plyc_v1_00001149	Contig191:94-1566	XLOC_000854	ORPHAN	Expressed	gi|255940988|ref|XP_002561263.1| Pc16g09490 [Penicillium chrysogenum Wisconsin 54-1255] >gi|211585886|emb|CAP93619.1| Pc16g09490 [Penicillium chrysogenum Wisconsin 54-1255] (eval=8.28426e-83; aligned=410bp[27.83%])	-	-	-	-
Plyc_v1_00001147	Contig191:1753-2976	XLOC_000855	ORPHAN	-	gi|154277390|ref|XP_001539536.1| predicted protein [Ajellomyces capsulatus NAm1] >gi|150413121|gb|EDN08504.1| predicted protein [Ajellomyces capsulatus NAm1] (eval=2.01969e-44; aligned=315bp[25.74%])	hypothetical protein MAA_00382 (GO:0006259, P, DNA metabolic process; GO:0003676, F, nucleic acid binding)	-	-	-
Plyc_v1_00001148	Contig191:3240-3789	XLOC_000856	ORPHAN	-	-	-	-	-	-
Plyc_v1_00001150	Contig195:306-538	XLOC_000857	ORPHAN	-	gi|322711734|gb|EFZ03307.1| transposase-like protein [Metarhizium anisopliae ARSEF 23] (eval=9.18165e-08; aligned=55bp[31.07%])	transposase-like protein (GO:0005515, F, protein binding; GO:0003676, F, nucleic acid binding)	-	-	-
Plyc_v1_00001151	Contig196:114-1703	XLOC_000858	ORPHAN	Expressed	gi|242812082|ref|XP_002485885.1| polyketide synthase, putative [Talaromyces stipitatus ATCC 10500] >gi|218714224|gb|EED13647.1| polyketide synthase, putative [Talaromyces stipitatus ATCC 10500] (eval=4.21303e-150; aligned=428bp[31.15%])	polyketide synthase (GO:0003824, F, catalytic activity; GO:0008152, P, metabolic process)	-	-	lcl|201_phi_base_3_2_protein.fas (eval=5.34709e-93)
Plyc_v1_00001154	Contig198:1427-3362	XLOC_000859	ORPHAN	Expressed	gi|154282863|ref|XP_001542227.1| predicted protein [Ajellomyces capsulatus NAm1] >gi|150410407|gb|EDN05795.1| predicted protein [Ajellomyces capsulatus NAm1] (eval=1.06607e-59; aligned=175bp[10.2%])	-	-	-	-
Plyc_v1_00001152	Contig198:1435-1850	XLOC_000859	-	Expressed	gi|154278806|ref|XP_001540216.1| predicted protein [Ajellomyces capsulatus NAm1] >gi|150412159|gb|EDN07546.1| predicted protein [Ajellomyces capsulatus NAm1] (eval=1.03489e-14; aligned=101bp[28.77%])	-	-	-	-
Plyc_v1_00001155	Contig198:1483-3362	XLOC_000859	ORPHAN	Expressed	gi|154282863|ref|XP_001542227.1| predicted protein [Ajellomyces capsulatus NAm1] >gi|150410407|gb|EDN05795.1| predicted protein [Ajellomyces capsulatus NAm1] (eval=4.60702e-60; aligned=175bp[10.57%])	-	-	-	-
Plyc_v1_00001153	Contig198:727-2642	XLOC_000859	-	Expressed	gi|325093536|gb|EGC46846.1| C2H2 finger domain-containing protein [Ajellomyces capsulatus H88] (eval=3.99726e-70; aligned=278bp[16.06%])	-	Protein of unknown function (DUF3435) (start=99 stop=182; global eval=2.6e-25; domain I-eval=3.4e-25)	-	-
Plyc_v1_00001156	Contig2:6-3072	XLOC_000860	ORPHAN	Expressed	gi|313112585|ref|ZP_07798245.1| conserved domain protein [Faecalibacterium cf. prausnitzii KLE1255] >gi|310625096|gb|EFQ08391.1| conserved domain protein [Faecalibacterium cf. prausnitzii KLE1255] (eval=1.06154e-09; aligned=75bp[2.45%])	-	-	-	-
Plyc_v1_00001157	Contig200:1256-1833	XLOC_000861	-	-	gi|296805760|ref|XP_002843704.1| type I polyketide synthase [Arthroderma otae CBS 113480] >gi|238845006|gb|EEQ34668.1| type I polyketide synthase [Arthroderma otae CBS 113480] (eval=8.43459e-25; aligned=103bp[24.35%])	polyketide synthase (GO:0005488, F, binding)	-	-	lcl|619_phi_base_3_2_protein.fas (eval=5.05893e-16)
Plyc_v1_00001158	Contig202:99-652	XLOC_000862	-	Expressed	gi|380480718|emb|CCF42271.1| endoribonuclease L-PSP [Colletotrichum higginsianum] (eval=4.49454e-55; aligned=138bp[28.75%])	-	Endoribonuclease L-PSP (start=39 stop=152; global eval=1.3e-13; domain I-eval=1.6e-13)	-	-
Plyc_v1_00001159	Contig203:6433-7313	XLOC_000863	ORPHAN	Expressed	gi|83766121|dbj|BAE56264.1| unnamed protein product [Aspergillus oryzae RIB40] (eval=1.74024e-11; aligned=66bp[7.49%])	-	-	-	-
Plyc_v1_00001160	Contig203:6879-9629	XLOC_000863	ORPHAN	Expressed	-	-	-	-	-
Plyc_v1_00001161	Contig203:2053-2834	XLOC_000864	ORPHAN	-	gi|380489340|emb|CCF36773.1| ThiJ/PfpI family protein [Colletotrichum higginsianum] (eval=5.20207e-100; aligned=234bp[32.5%])	-	-	-	-
Plyc_v1_00001162	Contig203:6506-7342	XLOC_000865	ORPHAN	Expressed	gi|83766121|dbj|BAE56264.1| unnamed protein product [Aspergillus oryzae RIB40] (eval=1.38983e-11; aligned=66bp[8.46%])	-	-	-	-
Plyc_v1_00001163	Contig205:525-708	XLOC_000866	ORPHAN	-	-	-	-	-	-
Plyc_v1_00001164	Contig205:978-1423	XLOC_000867	ORPHAN	-	gi|361131228|gb|EHL02926.1| putative Aflatoxin biosynthesis ketoreductase nor-1 [Glarea lozoyensis 74030] (eval=6.11688e-28; aligned=129bp[33.08%])	aflatoxin biosynthesis ketoreductase nor-1 (GO:0008152, P, metabolic process; GO:0003824, F, catalytic activity; GO:0000166, F, nucleotide binding)	-	-	-
Plyc_v1_00001165	Contig206:677-845	XLOC_000868	ORPHAN	-	-	-	-	-	-
Plyc_v1_00001166	Contig208:746-2354	XLOC_000869	-	Expressed	gi|302885170|ref|XP_003041478.1| predicted protein [Nectria haematococca mpVI 77-13-4] >gi|256722380|gb|EEU35765.1| predicted protein [Nectria haematococca mpVI 77-13-4] (eval=1.61528e-15; aligned=277bp[17.79%])	-	-	-	-
Plyc_v1_00001167	Contig208:2737-3927	XLOC_000870	ORPHAN	-	gi|322699793|gb|EFY91552.1| ankyrin repeat and SAM domain containing protein 6 [Metarhizium acridum CQMa 102] (eval=1.17971e-25; aligned=389bp[32.66%])	-	-	-	-
Plyc_v1_00001171	Contig21:3202-4621	XLOC_000871	-	Expressed	gi|21262157|emb|CAD32687.1| putative transposase [Phaeosphaeria nodorum] (eval=1.49477e-131; aligned=290bp[20.42%])	hypothetical protein PTT_17418 (GO:0003676, F, nucleic acid binding)	DDE superfamily endonuclease (start=85 stop=291; global eval=5.1e-51; domain I-eval=7.4e-51)	-	-
Plyc_v1_00001168	Contig21:3297-6724	XLOC_000871	-	Expressed	gi|21262157|emb|CAD32687.1| putative transposase [Phaeosphaeria nodorum] (eval=8.05282e-68; aligned=240bp[15.56%])	putative transposase (GO:0005515, F, protein binding; GO:0003677, F, DNA binding)	WD domain, G-beta repeat (start=241 stop=279; global eval=1.3e-45; domain I-eval=2e-10)|WD domain, G-beta repeat (start=284 stop=321; global eval=1.3e-45; domain I-eval=3.2e-14)|WD domain, G-beta repeat (start=325 stop=363; global eval=1.3e-45; domain I-eval=8.7e-15)|DDE superfamily endonuclease (start=111 stop=219; global eval=1.1e-21; domain I-eval=1.7e-21)	-	lcl|159_phi_base_3_2_protein.fas (eval=7.14297e-17)
Plyc_v1_00001172	Contig21:4904-6724	XLOC_000871	-	Expressed	gi|154936830|emb|CAL30200.1| NWD1 [Podospora anserina] (eval=2.14559e-54; aligned=232bp[12.74%])	-	WD domain, G-beta repeat (start=32 stop=70; global eval=2.1e-47; domain I-eval=1.1e-10)|WD domain, G-beta repeat (start=75 stop=112; global eval=2.1e-47; domain I-eval=1.8e-14)|WD domain, G-beta repeat (start=116 stop=154; global eval=2.1e-47; domain I-eval=4.8e-15)	-	lcl|159_phi_base_3_2_protein.fas (eval=8.59414e-17)
Plyc_v1_00001169	Contig21:1145-2824	XLOC_000872	ORPHAN	-	gi|255941320|ref|XP_002561429.1| Pc16g11250 [Penicillium chrysogenum Wisconsin 54-1255] >gi|211586052|emb|CAP93795.1| Pc16g11250 [Penicillium chrysogenum Wisconsin 54-1255] (eval=5.103e-180; aligned=536bp[31.9%])	cyclopentanone -monooxygenase (GO:0008152, P, metabolic process)	-	-	-
Plyc_v1_00001173	Contig21:5057-5569	XLOC_000873	ORPHAN	Expressed	-	-	-	-	-
Plyc_v1_00001170	Contig21:7014-7360	XLOC_000874	ORPHAN	-	gi|396461683|ref|XP_003835453.1| similar to maltose O-acetyltransferase [Leptosphaeria maculans JN3] >gi|312212004|emb|CBX92088.1| similar to maltose O-acetyltransferase [Leptosphaeria maculans JN3] (eval=9.70656e-21; aligned=72bp[25.0%])	maltose o-acetyltransferase (GO:0016740, F, transferase activity)	-	-	-
Plyc_v1_00001174	Contig211:901-1245	XLOC_000875	ORPHAN	-	-	-	-	-	-
Plyc_v1_00001184	Contig212:4495-6667	XLOC_000876	-	Expressed	gi|300431554|tpe|CBL43313.1| TPA: arylamine N-acetyltransferase 2 [Phaeosphaeria nodorum] (eval=1.96238e-144; aligned=356bp[17.5%])	tpa: arylamine n-acetyltransferase 2 (GO:0016740, F, transferase activity; GO:0009058, P, biosynthetic process)	N-acetyltransferase (start=37 stop=245; global eval=2.3e-27; domain I-eval=4.2e-27)	-	-
Plyc_v1_00001185	Contig212:4975-6667	XLOC_000876	-	Expressed	gi|300431554|tpe|CBL43313.1| TPA: arylamine N-acetyltransferase 2 [Phaeosphaeria nodorum] (eval=1.33981e-144; aligned=356bp[23.62%])	tpa: arylamine n-acetyltransferase 2 (GO:0016740, F, transferase activity; GO:0009058, P, biosynthetic process)	N-acetyltransferase (start=37 stop=245; global eval=2.3e-27; domain I-eval=4.2e-27)	-	-
Plyc_v1_00001175	Contig212:5508-6596	XLOC_000876	-	Expressed	gi|300431554|tpe|CBL43313.1| TPA: arylamine N-acetyltransferase 2 [Phaeosphaeria nodorum] (eval=8.42944e-145; aligned=356bp[32.69%])	tpa: arylamine n-acetyltransferase 2 (GO:0016740, F, transferase activity; GO:0009058, P, biosynthetic process)	N-acetyltransferase (start=37 stop=245; global eval=2.3e-27; domain I-eval=4.2e-27)	-	-
Plyc_v1_00001176	Contig212:11954-13410	XLOC_000877	ORPHAN	-	gi|134084771|emb|CAK47359.1| unnamed protein product [Aspergillus niger] (eval=1.96626e-09; aligned=353bp[25.14%])	-	-	-	-
Plyc_v1_00001177	Contig212:14829-16381	XLOC_000877	-	-	gi|358366708|dbj|GAA83328.1| 6-hydroxy-D-nicotine oxidase [Aspergillus kawachii IFO 4308] (eval=3.45759e-68; aligned=473bp[31.66%])	fad linked oxidase-like protein (GO:0003824, F, catalytic activity; GO:0000166, F, nucleotide binding; GO:0008152, P, metabolic process; GO:0005975, P, carbohydrate metabolic process)	FAD binding domain (start=73 stop=208; global eval=2e-18; domain I-eval=4e-18)	-	lcl|898_phi_base_3_2_protein.fas (eval=3.39792e-32)
Plyc_v1_00001186	Contig212:9239-16523	XLOC_000877	-	Expressed	gi|255945697|ref|XP_002563616.1| Pc20g11270 [Penicillium chrysogenum Wisconsin 54-1255] >gi|211588351|emb|CAP86456.1| Pc20g11270 [Penicillium chrysogenum Wisconsin 54-1255] (eval=6.76967e-87; aligned=263bp[3.67%])	glycoside hydrolase family 16 (GO:0003824, F, catalytic activity; GO:0000166, F, nucleotide binding; GO:0008152, P, metabolic process; GO:0005975, P, carbohydrate metabolic process)	FAD binding domain (start=73 stop=208; global eval=2e-18; domain I-eval=4e-18)	-	lcl|898_phi_base_3_2_protein.fas (eval=1.82723e-31)
Plyc_v1_00001178	Contig212:18359-18687	XLOC_000878	ORPHAN	-	-	-	-	-	-
Plyc_v1_00001179	Contig212:3191-5055	XLOC_000879	ORPHAN	-	-	-	-	-	-
Plyc_v1_00001180	Contig212:6739-7764	XLOC_000880	ORPHAN	-	gi|189192893|ref|XP_001932785.1| predicted protein [Pyrenophora tritici-repentis Pt-1C-BFP] >gi|187978349|gb|EDU44975.1| predicted protein [Pyrenophora tritici-repentis Pt-1C-BFP] (eval=3.34237e-58; aligned=308bp[34.45%])	-	-	-	-
Plyc_v1_00001181	Contig212:8173-8531	XLOC_000881	ORPHAN	-	gi|396497251|ref|XP_003844931.1| predicted protein [Leptosphaeria maculans JN3] >gi|312221512|emb|CBY01452.1| predicted protein [Leptosphaeria maculans JN3] (eval=1.60653e-36; aligned=102bp[33.01%])	-	-	-	-
Plyc_v1_00001187	Contig212:16950-20030	XLOC_000882	ORPHAN	Expressed	gi|239609218|gb|EEQ86205.1| predicted protein [Ajellomyces dermatitidis ER-3] (eval=4.79265e-15; aligned=171bp[5.55%])	-	-	-	-
Plyc_v1_00001182	Contig212:16950-20033	XLOC_000882	ORPHAN	Expressed	gi|239609218|gb|EEQ86205.1| predicted protein [Ajellomyces dermatitidis ER-3] (eval=4.56234e-15; aligned=171bp[5.79%])	-	-	-	-
Plyc_v1_00001183	Contig212:21960-25513	XLOC_000883	ORPHAN	Expressed	gi|255940860|ref|XP_002561199.1| Pc16g08800 [Penicillium chrysogenum Wisconsin 54-1255] >gi|211585822|emb|CAP93550.1| Pc16g08800 [Penicillium chrysogenum Wisconsin 54-1255] (eval=1.73844e-94; aligned=718bp[30.03%])	Pc16g08800 (GO:0000166, F, nucleotide binding; GO:0019538, P, protein metabolic process; GO:0005515, F, protein binding)	-	-	-
Plyc_v1_00001188	Contig212:22367-24615	XLOC_000883	ORPHAN	Expressed	gi|83765778|dbj|BAE55921.1| unnamed protein product [Aspergillus oryzae RIB40] (eval=7.11757e-74; aligned=434bp[22.09%])	-	-	-	-
Plyc_v1_00001189	Contig213:15-365	XLOC_000884	ORPHAN	-	gi|261336182|dbj|BAI44813.1| similar to Tfo1 transposase [Alternaria alternata] (eval=2.55877e-13; aligned=61bp[39.87%])	-	-	-	-
Plyc_v1_00001190	Contig215:1552-2672	XLOC_000885	-	Expressed	gi|400602743|gb|EJP70345.1| HMG box protein [Beauveria bassiana ARSEF 2860] (eval=1.6443e-40; aligned=238bp[28.1%])	-	HMG (high mobility group) box (start=12 stop=56; global eval=6.8e-11; domain I-eval=9.9e-11)	-	-
Plyc_v1_00001191	Contig215:966-2728	XLOC_000885	-	Expressed	gi|400602743|gb|EJP70345.1| HMG box protein [Beauveria bassiana ARSEF 2860] (eval=1.38109e-38; aligned=218bp[16.72%])	-	HMG (high mobility group) box (start=12 stop=56; global eval=6.8e-11; domain I-eval=9.9e-11)	-	-
Plyc_v1_00001192	Contig215:966-2728	XLOC_000885	-	Expressed	gi|400602743|gb|EJP70345.1| HMG box protein [Beauveria bassiana ARSEF 2860] (eval=2.40919e-34; aligned=177bp[12.69%])	-	HMG (high mobility group) box (start=12 stop=56; global eval=6.8e-11; domain I-eval=9.9e-11)	-	-
Plyc_v1_00001193	Contig215:2896-3512	XLOC_000886	ORPHAN	Expressed	-	-	-	-	-
Plyc_v1_00001194	Contig215:3000-3508	XLOC_000886	ORPHAN	Expressed	-	-	-	-	-
Plyc_v1_00001195	Contig216:27-950	XLOC_000887	ORPHAN	-	gi|255930519|ref|XP_002556819.1| Pc06g02160 [Penicillium chrysogenum Wisconsin 54-1255] >gi|211581432|emb|CAP79209.1| Pc06g02160 [Penicillium chrysogenum Wisconsin 54-1255] (eval=7.41547e-16; aligned=306bp[33.12%])	-	-	-	-
Plyc_v1_00001196	Contig217:98-1112	XLOC_000888	ORPHAN	-	gi|261336140|dbj|BAI44772.1| pol-like protein [Alternaria alternata] (eval=6.41341e-120; aligned=299bp[31.05%])	-	-	-	-
Plyc_v1_00001197	Contig218:3889-5030	XLOC_000889	ORPHAN	-	-	-	-	-	-
Plyc_v1_00001198	Contig220:158-488	XLOC_000890	ORPHAN	-	-	-	-	-	-
Plyc_v1_00001199	Contig220:329-892	XLOC_000890	ORPHAN	Expressed	-	-	-	-	-
Plyc_v1_00001200	Contig221:1483-1669	XLOC_000891	ORPHAN	-	-	-	-	-	-
Plyc_v1_00001201	Contig223:258-797	XLOC_000892	-	-	gi|310795223|gb|EFQ30684.1| carboxylesterase [Glomerella graminicola M1.001] (eval=7.86909e-39; aligned=135bp[27.72%])	-	Carboxylesterase family (start=2 stop=110; global eval=5.4e-29; domain I-eval=6.5e-29)	-	lcl|459_phi_base_3_2_protein.fas (eval=5.66839e-12)
Plyc_v1_00001205	Contig224:94-1149	XLOC_000893	ORPHAN	Expressed	gi|396459007|ref|XP_003834116.1| similar to RfeC [Leptosphaeria maculans JN3] >gi|312210665|emb|CBX90751.1| similar to RfeC [Leptosphaeria maculans JN3] (eval=5.16188e-121; aligned=302bp[32.03%])	c2h2 transcription factor (GO:0005488, F, binding; GO:0003676, F, nucleic acid binding; GO:0005622, C, intracellular)	-	-	-
Plyc_v1_00001206	Contig224:94-1149	XLOC_000893	ORPHAN	Expressed	gi|396459007|ref|XP_003834116.1| similar to RfeC [Leptosphaeria maculans JN3] >gi|312210665|emb|CBX90751.1| similar to RfeC [Leptosphaeria maculans JN3] (eval=5.16188e-121; aligned=302bp[32.03%])	c2h2 transcription factor (GO:0005488, F, binding; GO:0003676, F, nucleic acid binding; GO:0005622, C, intracellular)	-	-	-
Plyc_v1_00001207	Contig224:1513-5077	XLOC_000894	ORPHAN	Expressed	gi|212547169|ref|XP_002153737.1| reverse transcriptase, putative [Penicillium marneffei ATCC 18224] >gi|210064393|gb|EEA18490.1| reverse transcriptase, putative [Penicillium marneffei ATCC 18224] (eval=1.52202e-139; aligned=660bp[18.91%])	-	-	-	-
Plyc_v1_00001208	Contig224:1513-5077	XLOC_000894	ORPHAN	Expressed	gi|212547169|ref|XP_002153737.1| reverse transcriptase, putative [Penicillium marneffei ATCC 18224] >gi|210064393|gb|EEA18490.1| reverse transcriptase, putative [Penicillium marneffei ATCC 18224] (eval=3.18388e-153; aligned=812bp[25.08%])	-	-	-	-
Plyc_v1_00001202	Contig224:2087-3652	XLOC_000894	ORPHAN	Expressed	gi|400593144|gb|EJP61142.1| reverse transcriptase [Beauveria bassiana ARSEF 2860] (eval=6.01981e-89; aligned=456bp[37.16%])	reverse transcriptase (GO:0003723, F, RNA binding; GO:0016740, F, transferase activity; GO:0006259, P, DNA metabolic process; GO:0009058, P, biosynthetic process)	-	-	-
Plyc_v1_00001203	Contig224:2765-5072	XLOC_000894	ORPHAN	Expressed	gi|212547169|ref|XP_002153737.1| reverse transcriptase, putative [Penicillium marneffei ATCC 18224] >gi|210064393|gb|EEA18490.1| reverse transcriptase, putative [Penicillium marneffei ATCC 18224] (eval=1.34058e-141; aligned=658bp[28.51%])	-	-	-	-
Plyc_v1_00001204	Contig224:3716-4708	XLOC_000894	ORPHAN	Expressed	gi|358376652|dbj|GAA93188.1| reverse transcriptase, partial [Aspergillus kawachii IFO 4308] (eval=1.99576e-38; aligned=338bp[40.24%])	-	-	-	-
Plyc_v1_00001209	Contig225:3583-4688	XLOC_000895	ORPHAN	-	-	-	-	-	-
Plyc_v1_00001210	Contig226:14-180	XLOC_000896	ORPHAN	-	-	-	-	-	-
Plyc_v1_00001212	Contig227:1-248	XLOC_000897	ORPHAN	Expressed	-	-	-	-	-
Plyc_v1_00001211	Contig227:15-198	XLOC_000897	ORPHAN	-	-	-	-	-	-
Plyc_v1_00001213	Contig228:57-278	XLOC_000898	ORPHAN	-	gi|261336182|dbj|BAI44813.1| similar to Tfo1 transposase [Alternaria alternata] (eval=3.34186e-13; aligned=74bp[48.37%])	-	-	-	-
Plyc_v1_00001214	Contig229:304-837	XLOC_000899	ORPHAN	-	gi|325194416|emb|CCA28279.1| putative transposase [Albugo laibachii Nc14] (eval=6.84918e-27; aligned=116bp[28.64%])	-	-	-	-
Plyc_v1_00001215	Contig229:1560-1918	XLOC_000900	ORPHAN	Expressed	-	-	-	-	-
Plyc_v1_00001217	Contig23:216-1165	XLOC_000901	ORPHAN	Expressed	gi|119195853|ref|XP_001248530.1| predicted protein [Coccidioides immitis RS] (eval=1.51655e-11; aligned=107bp[11.26%])	-	-	-	-
Plyc_v1_00001216	Contig23:406-1101	XLOC_000901	-	Expressed	gi|119195853|ref|XP_001248530.1| predicted protein [Coccidioides immitis RS] (eval=7.10436e-12; aligned=107bp[16.51%])	-	-	-	-
Plyc_v1_00001218	Contig23:406-1165	XLOC_000901	-	Expressed	gi|396495533|ref|XP_003844567.1| predicted protein [Leptosphaeria maculans JN3] >gi|312221147|emb|CBY01088.1| predicted protein [Leptosphaeria maculans JN3] (eval=5.10443e-13; aligned=81bp[12.33%])	-	-	-	-
Plyc_v1_00001219	Contig231:222-577	XLOC_000902	-	-	gi|255939480|ref|XP_002560509.1| Pc16g00910 [Penicillium chrysogenum Wisconsin 54-1255] >gi|211585132|emb|CAP92761.1| Pc16g00910 [Penicillium chrysogenum Wisconsin 54-1255] (eval=3.09597e-11; aligned=88bp[29.63%])	tpr repeat protein (GO:0005515, F, protein binding)	Tetratricopeptide repeat (start=8 stop=77; global eval=3.8e-17; domain I-eval=1.3e-10)	-	-
Plyc_v1_00001223	Contig232:64-2720	XLOC_000903	ORPHAN	Expressed	gi|154936836|emb|CAL30203.1| HNWD1 [Podospora anserina] (eval=0.0; aligned=809bp[32.23%])	af323581_1beta transducin-like protein het-e4s (GO:0005515, F, protein binding)	-	-	-
Plyc_v1_00001224	Contig232:768-1549	XLOC_000904	ORPHAN	Expressed	gi|396481487|ref|XP_003841251.1| similar to gi|17225202|gb|AAL37297.1|AF323581_1 beta transducin-like protein HET-E4s [Leptosphaeria maculans JN3] >gi|312217825|emb|CBX97772.1| similar to gi|17225202|gb|AAL37297.1|AF323581_1 beta transducin-like protein HET-E4s [Leptosphaeria maculans JN3] (eval=1.83963e-68; aligned=242bp[33.24%])	-	-	-	-
Plyc_v1_00001220	Contig232:870-2603	XLOC_000904	ORPHAN	Expressed	gi|322702346|gb|EFY94011.1| beta transducin-like protein HET-E2C40 [Metarhizium anisopliae ARSEF 23] (eval=0.0; aligned=564bp[32.53%])	-	-	-	-
Plyc_v1_00001221	Contig232:2891-3263	XLOC_000905	ORPHAN	Expressed	gi|189209021|ref|XP_001940843.1| vegetative incompatibility protein HET-E-1 [Pyrenophora tritici-repentis Pt-1C-BFP] >gi|187976936|gb|EDU43562.1| vegetative incompatibility protein HET-E-1 [Pyrenophora tritici-repentis Pt-1C-BFP] (eval=4.8006e-28; aligned=97bp[30.5%])	-	-	-	-
Plyc_v1_00001222	Contig232:3249-3640	XLOC_000905	ORPHAN	Expressed	-	-	-	-	-
Plyc_v1_00001225	Contig233:3-630	XLOC_000906	ORPHAN	Expressed	-	-	-	-	-
Plyc_v1_00001226	Contig233:691-1123	XLOC_000907	ORPHAN	Expressed	-	-	-	-	-
Plyc_v1_00001227	Contig235:22-222	XLOC_000908	ORPHAN	Expressed	-	-	-	-	-
Plyc_v1_00001228	Contig236:34-933	XLOC_000909	-	Expressed	gi|212547169|ref|XP_002153737.1| reverse transcriptase, putative [Penicillium marneffei ATCC 18224] >gi|210064393|gb|EEA18490.1| reverse transcriptase, putative [Penicillium marneffei ATCC 18224] (eval=7.86224e-82; aligned=283bp[35.29%])	reverse transcriptase (GO:0003723, F, RNA binding; GO:0016740, F, transferase activity; GO:0006259, P, DNA metabolic process; GO:0009058, P, biosynthetic process)	-	-	-
Plyc_v1_00001229	Contig236:34-933	XLOC_000909	-	Expressed	gi|358376551|dbj|GAA93096.1| reverse transcriptase, partial [Aspergillus kawachii IFO 4308] (eval=7.38218e-89; aligned=283bp[33.29%])	reverse transcriptase (GO:0003723, F, RNA binding; GO:0016740, F, transferase activity; GO:0006259, P, DNA metabolic process; GO:0009058, P, biosynthetic process)	-	-	-
Plyc_v1_00001230	Contig237:52-182	XLOC_000910	ORPHAN	-	-	-	-	-	-
Plyc_v1_00001231	Contig239:20-1561	XLOC_000911	ORPHAN	Expressed	gi|400594162|gb|EJP62030.1| retrotransposon protein, putative, Ty1-copia subclass [Beauveria bassiana ARSEF 2860] (eval=5.39567e-88; aligned=169bp[11.42%])	-	-	-	-
Plyc_v1_00001232	Contig239:20-1561	XLOC_000911	ORPHAN	Expressed	gi|400594162|gb|EJP62030.1| retrotransposon protein, putative, Ty1-copia subclass [Beauveria bassiana ARSEF 2860] (eval=9.08264e-104; aligned=220bp[14.27%])	-	-	-	-
Plyc_v1_00001237	Contig24:13-1460	XLOC_000912	-	Expressed	-	-	F-box-like (start=37 stop=85; global eval=1.7e-08; domain I-eval=7.7e-08)	-	-
Plyc_v1_00001233	Contig24:6689-7474	XLOC_000913	ORPHAN	Expressed	-	-	-	-	-
Plyc_v1_00001234	Contig24:8964-10328	XLOC_000914	-	-	gi|189207226|ref|XP_001939947.1| peptide transporter PTR2-A [Pyrenophora tritici-repentis Pt-1C-BFP] >gi|187976040|gb|EDU42666.1| peptide transporter PTR2-A [Pyrenophora tritici-repentis Pt-1C-BFP] (eval=3.34475e-107; aligned=477bp[34.95%])	oligopeptide transporter (GO:0005215, F, transporter activity; GO:0006810, P, transport; GO:0005623, C, cell)	POT family (start=79 stop=193; global eval=6.7e-21; domain I-eval=9.4e-09)|POT family (start=228 stop=394; global eval=6.7e-21; domain I-eval=7.1e-11)	-	lcl|922_phi_base_3_2_protein.fas (eval=3.96139e-64)
Plyc_v1_00001235	Contig24:2235-4301	XLOC_000915	ORPHAN	-	-	-	-	-	-
Plyc_v1_00001236	Contig24:11092-11610	XLOC_000916	ORPHAN	-	-	-	-	-	-
Plyc_v1_00001238	Contig24:14648-16725	XLOC_000917	-	Expressed	gi|154281349|ref|XP_001541487.1| predicted protein [Ajellomyces capsulatus NAm1] >gi|150411666|gb|EDN07054.1| predicted protein [Ajellomyces capsulatus NAm1] (eval=6.27697e-29; aligned=462bp[22.23%])	-	Transposase IS4 (start=58 stop=511; global eval=1.3e-57; domain I-eval=1.4e-56)	-	lcl|171_phi_base_3_2_protein.fas (eval=1.8763e-23)
Plyc_v1_00001239	Contig241:3328-6864	XLOC_000918	-	-	gi|3410896|dbj|BAA32244.1| transposase-like protein [Fusarium oxysporum] (eval=5.71253e-128; aligned=783bp[24.55%])	transposase-like protein (GO:0003824, F, catalytic activity; GO:0000166, F, nucleotide binding; GO:0008152, P, metabolic process; GO:0005515, F, protein binding; GO:0003676, F, nucleic acid binding; GO:0005975, P, carbohydrate metabolic process)	hAT family dimerisation domain (start=738 stop=820; global eval=6.6e-19; domain I-eval=1.9e-18)	-	lcl|620_phi_base_3_2_protein.fas (eval=2.22065e-18)
Plyc_v1_00001240	Contig241:9976-12153	XLOC_000919	ORPHAN	-	gi|400596896|gb|EJP64640.1| transposase-like protein [Beauveria bassiana ARSEF 2860] (eval=2.05644e-95; aligned=571bp[29.79%])	transposase-like protein (GO:0003676, F, nucleic acid binding)	-	-	-
Plyc_v1_00001242	Contig241:7921-8885	XLOC_000920	ORPHAN	Expressed	gi|317138793|ref|XP_001816537.2| aspartate aminotransferase [Aspergillus oryzae RIB40] (eval=1.33371e-94; aligned=254bp[27.79%])	acc synthase (GO:0009058, P, biosynthetic process; GO:0005488, F, binding; GO:0003824, F, catalytic activity)	-	-	-
Plyc_v1_00001241	Contig241:8024-9449	XLOC_000920	ORPHAN	Expressed	gi|238504692|ref|XP_002383577.1| 1-aminocyclopropane-1-carboxylate synthase, putative [Aspergillus flavus NRRL3357] >gi|220691048|gb|EED47397.1| 1-aminocyclopropane-1-carboxylate synthase, putative [Aspergillus flavus NRRL3357] (eval=1.4947e-141; aligned=391bp[35.81%])	1-aminocyclopropane-1-carboxylate synthase (GO:0009058, P, biosynthetic process; GO:0005488, F, binding; GO:0003824, F, catalytic activity)	-	-	-
Plyc_v1_00001243	Contig241:12288-12930	XLOC_000921	ORPHAN	Expressed	-	-	-	-	-
Plyc_v1_00001244	Contig242:81-738	XLOC_000922	ORPHAN	-	-	-	-	-	-
Plyc_v1_00001245	Contig243:1262-1861	XLOC_000923	ORPHAN	-	gi|21262157|emb|CAD32687.1| putative transposase [Phaeosphaeria nodorum] (eval=3.01118e-40; aligned=181bp[30.17%])	hypothetical protein PTT_08259 (GO:0003676, F, nucleic acid binding)	-	-	-
Plyc_v1_00001246	Contig245:2-1281	XLOC_000924	-	Expressed	gi|21262157|emb|CAD32687.1| putative transposase [Phaeosphaeria nodorum] (eval=1.15399e-130; aligned=421bp[32.89%])	fot5 transposase (GO:0003676, F, nucleic acid binding)	DDE superfamily endonuclease (start=24 stop=232; global eval=2.5e-52; domain I-eval=3.7e-52)	-	-
Plyc_v1_00001247	Contig248:346-555	XLOC_000925	ORPHAN	-	-	-	-	-	-
Plyc_v1_00001248	Contig249:338-628	XLOC_000926	ORPHAN	-	gi|189212071|ref|XP_001942362.1| X-Pro dipeptidyl-peptidase protein [Pyrenophora tritici-repentis Pt-1C-BFP] >gi|187979561|gb|EDU46187.1| X-Pro dipeptidyl-peptidase protein [Pyrenophora tritici-repentis Pt-1C-BFP] (eval=2.45738e-08; aligned=54bp[27.27%])	x-pro dipeptidyl-peptidase protein (GO:0003677, F, DNA binding; GO:0003824, F, catalytic activity; GO:0006259, P, DNA metabolic process)	-	-	-
Plyc_v1_00001249	Contig25:1042-1460	XLOC_000927	ORPHAN	-	gi|189211581|ref|XP_001942120.1| HMG box protein [Pyrenophora tritici-repentis Pt-1C-BFP] >gi|187979319|gb|EDU45945.1| HMG box protein [Pyrenophora tritici-repentis Pt-1C-BFP] (eval=7.80198e-15; aligned=96bp[26.67%])	-	-	-	-
Plyc_v1_00001250	Contig25:955-1834	XLOC_000927	ORPHAN	Expressed	gi|189211581|ref|XP_001942120.1| HMG box protein [Pyrenophora tritici-repentis Pt-1C-BFP] >gi|187979319|gb|EDU45945.1| HMG box protein [Pyrenophora tritici-repentis Pt-1C-BFP] (eval=1.07995e-45; aligned=257bp[29.2%])	-	-	-	-
Plyc_v1_00001251	Contig251:37-411	XLOC_000928	ORPHAN	-	-	-	-	-	-
Plyc_v1_00001252	Contig251:501-979	XLOC_000929	ORPHAN	Expressed	-	-	-	-	-
Plyc_v1_00001253	Contig252:7476-9881	XLOC_000930	-	-	gi|396485793|ref|XP_003842258.1| similar to RNA exonuclease Rex3 [Leptosphaeria maculans JN3] >gi|312218834|emb|CBX98779.1| similar to RNA exonuclease Rex3 [Leptosphaeria maculans JN3] (eval=0.0; aligned=614bp[25.52%])	rna exonuclease (GO:0004518, F, nuclease activity; GO:0005622, C, intracellular; GO:0003676, F, nucleic acid binding)	Exonuclease (start=365 stop=531; global eval=6.5e-13; domain I-eval=2.1e-11)	-	-
Plyc_v1_00001257	Contig252:12875-13683	XLOC_000931	-	Expressed	gi|21262157|emb|CAD32687.1| putative transposase [Phaeosphaeria nodorum] (eval=1.4626e-65; aligned=135bp[16.69%])	hypothetical protein PTT_06719 (GO:0003677, F, DNA binding)	DDE superfamily endonuclease (start=137 stop=209; global eval=2.5e-11; domain I-eval=9.3e-11)	-	-
Plyc_v1_00001254	Contig252:13035-13683	XLOC_000931	-	Expressed	gi|21262157|emb|CAD32687.1| putative transposase [Phaeosphaeria nodorum] (eval=2.96457e-57; aligned=208bp[36.88%])	putative transposase (GO:0003677, F, DNA binding)	DDE superfamily endonuclease (start=108 stop=180; global eval=4.2e-11; domain I-eval=6.8e-11)	-	-
Plyc_v1_00001255	Contig252:17457-20447	XLOC_000932	-	Expressed	gi|189197887|ref|XP_001935281.1| kinesin light chain 1 [Pyrenophora tritici-repentis Pt-1C-BFP] >gi|187981229|gb|EDU47855.1| kinesin light chain 1 [Pyrenophora tritici-repentis Pt-1C-BFP] (eval=0.0; aligned=936bp[31.93%])	kinesin light chain 1 (GO:0003774, F, motor activity; GO:0005856, C, cytoskeleton; GO:0043234, C, protein complex; GO:0000166, F, nucleotide binding; GO:0005515, F, protein binding; GO:0008150, P, biological_process)	Tetratricopeptide repeat (start=700 stop=740; global eval=2.9e-56; domain I-eval=2.6e-11)|Tetratricopeptide repeat (start=742 stop=782; global eval=2.9e-56; domain I-eval=1e-10)|Tetratricopeptide repeat (start=784 stop=825; global eval=2.9e-56; domain I-eval=6.2e-11)|Tetratricopeptide repeat (start=826 stop=867; global eval=2.9e-56; domain I-eval=2.4e-11)|Heterokaryon incompatibility protein (HET…	-	-
Plyc_v1_00001258	Contig252:5936-6776	XLOC_000933	ORPHAN	Expressed	gi|396485789|ref|XP_003842257.1| similar to lipase/serine esterase [Leptosphaeria maculans JN3] >gi|312218833|emb|CBX98778.1| similar to lipase/serine esterase [Leptosphaeria maculans JN3] (eval=6.14205e-65; aligned=163bp[21.25%])	-	-	-	-
Plyc_v1_00001259	Contig252:11152-12556	XLOC_000934	ORPHAN	Expressed	-	-	-	-	-
Plyc_v1_00001256	Contig252:11299-12027	XLOC_000934	ORPHAN	-	-	-	-	-	-
Plyc_v1_00001260	Contig252:15-551	XLOC_000935	ORPHAN	Expressed	gi|189211486|ref|XP_001942073.1| predicted protein [Pyrenophora tritici-repentis Pt-1C-BFP] >gi|187978166|gb|EDU44792.1| predicted protein [Pyrenophora tritici-repentis Pt-1C-BFP] (eval=9.5108e-41; aligned=155bp[28.86%])	-	-	-	-
Plyc_v1_00001261	Contig252:20749-21567	XLOC_000936	ORPHAN	Expressed	gi|116204011|ref|XP_001227816.1| predicted protein [Chaetomium globosum CBS 148.51] >gi|88176017|gb|EAQ83485.1| predicted protein [Chaetomium globosum CBS 148.51] (eval=6.57892e-23; aligned=221bp[26.98%])	-	-	-	-
Plyc_v1_00001262	Contig253:4928-5240	XLOC_000937	ORPHAN	Expressed	gi|189208866|ref|XP_001940766.1| predicted protein [Pyrenophora tritici-repentis Pt-1C-BFP] >gi|187976859|gb|EDU43485.1| predicted protein [Pyrenophora tritici-repentis Pt-1C-BFP] (eval=2.15031e-12; aligned=70bp[26.52%])	-	-	-	-
Plyc_v1_00001264	Contig253:107-1335	XLOC_000938	ORPHAN	Expressed	gi|189201689|ref|XP_001937181.1| predicted protein [Pyrenophora tritici-repentis Pt-1C-BFP] >gi|187984280|gb|EDU49768.1| predicted protein [Pyrenophora tritici-repentis Pt-1C-BFP] (eval=7.32592e-20; aligned=78bp[6.63%])	-	-	-	-
Plyc_v1_00001263	Contig253:189-904	XLOC_000938	ORPHAN	Expressed	gi|189201689|ref|XP_001937181.1| predicted protein [Pyrenophora tritici-repentis Pt-1C-BFP] >gi|187984280|gb|EDU49768.1| predicted protein [Pyrenophora tritici-repentis Pt-1C-BFP] (eval=3.52757e-17; aligned=63bp[10.55%])	-	-	-	-
Plyc_v1_00001265	Contig256:912-1412	XLOC_000939	ORPHAN	Expressed	gi|242761252|ref|XP_002340144.1| TPR domain protein [Talaromyces stipitatus ATCC 10500] >gi|218723340|gb|EED22757.1| TPR domain protein [Talaromyces stipitatus ATCC 10500] (eval=3.37471e-18; aligned=79bp[15.77%])	-	-	-	-
Plyc_v1_00001266	Contig258:2-274	XLOC_000940	ORPHAN	Expressed	gi|212547169|ref|XP_002153737.1| reverse transcriptase, putative [Penicillium marneffei ATCC 18224] >gi|210064393|gb|EEA18490.1| reverse transcriptase, putative [Penicillium marneffei ATCC 18224] (eval=8.59829e-30; aligned=91bp[33.33%])	-	-	-	-
Plyc_v1_00001268	Contig259:1599-3868	XLOC_000941	ORPHAN	Expressed	gi|189211800|ref|XP_001942228.1| predicted protein [Pyrenophora tritici-repentis Pt-1C-BFP] >gi|187979427|gb|EDU46053.1| predicted protein [Pyrenophora tritici-repentis Pt-1C-BFP] (eval=4.14832e-25; aligned=233bp[11.33%])	-	-	-	-
Plyc_v1_00001267	Contig259:1620-3713	XLOC_000941	ORPHAN	Expressed	gi|189211800|ref|XP_001942228.1| predicted protein [Pyrenophora tritici-repentis Pt-1C-BFP] >gi|187979427|gb|EDU46053.1| predicted protein [Pyrenophora tritici-repentis Pt-1C-BFP] (eval=3.4547e-25; aligned=233bp[13.21%])	-	-	-	-
Plyc_v1_00001269	Contig26:2745-3118	XLOC_000942	ORPHAN	-	gi|396479069|ref|XP_003840668.1| predicted protein [Leptosphaeria maculans JN3] >gi|312217241|emb|CBX97189.1| predicted protein [Leptosphaeria maculans JN3] (eval=3.18415e-24; aligned=108bp[33.03%])	-	-	-	-
Plyc_v1_00001270	Contig26:5123-7183	XLOC_000943	ORPHAN	Expressed	gi|340931775|gb|EGS19308.1| putative FAD binding protein [Chaetomium thermophilum var. thermophilum DSM 1495] (eval=6.77008e-70; aligned=415bp[21.36%])	apoptosis inducing (GO:0003824, F, catalytic activity; GO:0000166, F, nucleotide binding; GO:0008152, P, metabolic process)	-	-	-
Plyc_v1_00001271	Contig260:3373-5091	XLOC_000944	-	-	gi|322712638|gb|EFZ04211.1| kinesin light chain 1 [Metarhizium anisopliae ARSEF 23] (eval=3.17342e-79; aligned=372bp[31.16%])	nb-arc and tpr domain protein (GO:0005515, F, protein binding)	Tetratricopeptide repeat (start=322 stop=378; global eval=3.8e-12; domain I-eval=1.1e-11)	-	-
Plyc_v1_00001272	Contig260:396-2906	XLOC_000945	ORPHAN	Expressed	gi|380088735|emb|CCC13312.1| unnamed protein product [Sordaria macrospora k-hell] (eval=6.85871e-54; aligned=684bp[28.01%])	het domain protein (GO:0005515, F, protein binding)	-	-	-
Plyc_v1_00001273	Contig264:388-748	XLOC_000946	ORPHAN	-	gi|296804480|ref|XP_002843092.1| NWD1 [Arthroderma otae CBS 113480] >gi|238845694|gb|EEQ35356.1| NWD1 [Arthroderma otae CBS 113480] (eval=4.91109e-17; aligned=80bp[29.63%])	-	-	-	-
Plyc_v1_00001276	Contig265:1567-2213	XLOC_000947	-	Expressed	gi|400598563|gb|EJP66272.1| integral membrane protein [Beauveria bassiana ARSEF 2860] (eval=2.31743e-09; aligned=109bp[20.92%])	-	-	-	-
Plyc_v1_00001274	Contig265:498-1316	XLOC_000948	ORPHAN	Expressed	gi|396459259|ref|XP_003834242.1| predicted protein [Leptosphaeria maculans JN3] >gi|312210791|emb|CBX90877.1| predicted protein [Leptosphaeria maculans JN3] (eval=9.09131e-08; aligned=47bp[6.12%])	-	-	-	-
Plyc_v1_00001277	Contig265:498-1316	XLOC_000948	ORPHAN	Expressed	gi|396459259|ref|XP_003834242.1| predicted protein [Leptosphaeria maculans JN3] >gi|312210791|emb|CBX90877.1| predicted protein [Leptosphaeria maculans JN3] (eval=6.45711e-08; aligned=47bp[7.15%])	-	-	-	-
Plyc_v1_00001275	Contig265:774-1124	XLOC_000948	ORPHAN	Expressed	-	-	-	-	-
Plyc_v1_00001278	Contig265:13-216	XLOC_000949	ORPHAN	Expressed	-	-	-	-	-
Plyc_v1_00001279	Contig266:514-864	XLOC_000950	ORPHAN	Expressed	gi|92019814|dbj|BAE93245.1| transposase [Aspergillus oryzae] (eval=6.0578e-07; aligned=97bp[27.64%])	transposase (GO:0003677, F, DNA binding)	-	-	-
Plyc_v1_00001280	Contig266:993-1631	XLOC_000951	ORPHAN	Expressed	-	hypothetical protein SNOG_03262 (GO:0005488, F, binding)	-	-	-
Plyc_v1_00001281	Contig269:1221-4289	XLOC_000952	-	Expressed	gi|189191970|ref|XP_001932324.1| fungal specific transcription factor domain containing protein [Pyrenophora tritici-repentis Pt-1C-BFP] >gi|187973930|gb|EDU41429.1| fungal specific transcription factor domain containing protein [Pyrenophora tritici-repentis Pt-1C-BFP] (eval=2.33384e-144; aligned=700bp[23.67%])	fungal specific transcription factor domain containing protein (GO:0003677, F, DNA binding; GO:0005634, C, nucleus; GO:0005488, F, binding)	Fungal specific transcription factor domain (start=151 stop=431; global eval=2.5e-22; domain I-eval=5.4e-22)	-	-
Plyc_v1_00001282	Contig269:6159-6941	XLOC_000953	-	-	gi|396492900|ref|XP_003843908.1| similar to short-chain dehydrogenase/reductase family oxidoreductase [Leptosphaeria maculans JN3] >gi|312220488|emb|CBY00429.1| similar to short-chain dehydrogenase/reductase family oxidoreductase [Leptosphaeria maculans JN3] (eval=1.65018e-121; aligned=256bp[32.69%])	short-chain dehydrogenase (GO:0008152, P, metabolic process; GO:0003824, F, catalytic activity; GO:0000166, F, nucleotide binding)	short chain dehydrogenase (start=8 stop=174; global eval=3.6e-21; domain I-eval=5.8e-21)	-	-
Plyc_v1_00001284	Contig269:3816-5779	XLOC_000954	ORPHAN	Expressed	-	-	-	-	-
Plyc_v1_00001285	Contig269:3816-5779	XLOC_000954	ORPHAN	Expressed	-	-	-	-	-
Plyc_v1_00001283	Contig269:4663-5460	XLOC_000954	ORPHAN	Expressed	-	-	-	-	-
Plyc_v1_00001286	Contig27:5619-7585	XLOC_000955	ORPHAN	-	-	-	-	-	-
Plyc_v1_00001287	Contig27:12453-13703	XLOC_000956	-	-	gi|396458216|ref|XP_003833721.1| similar to C6 sexual development transcription factor NosA [Leptosphaeria maculans JN3] >gi|312210269|emb|CBX90356.1| similar to C6 sexual development transcription factor NosA [Leptosphaeria maculans JN3] (eval=2.79021e-81; aligned=443bp[35.41%])	-	Fungal specific transcription factor domain (start=44 stop=414; global eval=7.6e-57; domain I-eval=8.7e-57)	-	-
Plyc_v1_00001288	Contig27:8819-10061	XLOC_000957	ORPHAN	-	gi|347837315|emb|CCD51887.1| BcABA3 [Botryotinia fuckeliana] (eval=6.85801e-89; aligned=387bp[34.58%])	-	-	-	-
Plyc_v1_00001289	Contig27:10684-11430	XLOC_000958	ORPHAN	-	gi|189202876|ref|XP_001937774.1| G1/S-specific cyclin CLN2 [Pyrenophora tritici-repentis Pt-1C-BFP] >gi|187984873|gb|EDU50361.1| G1/S-specific cyclin CLN2 [Pyrenophora tritici-repentis Pt-1C-BFP] (eval=1.54057e-49; aligned=248bp[33.2%])	g1 s-specific cyclin cln1 (GO:0005634, C, nucleus)	-	-	lcl|444_phi_base_3_2_protein.fas (eval=6.22261e-28)
Plyc_v1_00001290	Contig27:14286-23243	XLOC_000959	ORPHAN	Expressed	-	-	-	-	-
Plyc_v1_00001291	Contig270:4-476	XLOC_000960	-	Expressed	gi|189204674|ref|XP_001938672.1| kinesin light chain [Pyrenophora tritici-repentis Pt-1C-BFP] >gi|187985771|gb|EDU51259.1| kinesin light chain [Pyrenophora tritici-repentis Pt-1C-BFP] (eval=5.63372e-13; aligned=86bp[18.18%])	-	Tetratricopeptide repeat (start=2 stop=39; global eval=1.2e-09; domain I-eval=1.2e-09)	-	-
Plyc_v1_00001292	Contig271:207-413	XLOC_000961	ORPHAN	-	-	-	-	-	-
Plyc_v1_00001293	Contig271:22-545	XLOC_000961	ORPHAN	Expressed	-	-	-	-	-
Plyc_v1_00001294	Contig274:906-1119	XLOC_000962	ORPHAN	-	-	-	-	-	-
Plyc_v1_00001295	Contig275:908-1966	XLOC_000963	-	-	gi|396460424|ref|XP_003834824.1| predicted protein [Leptosphaeria maculans JN3] >gi|312211374|emb|CBX91459.1| predicted protein [Leptosphaeria maculans JN3] (eval=1.97926e-66; aligned=316bp[29.84%])	-	-	-	-
Plyc_v1_00001296	Contig276:21-586	XLOC_000964	-	Expressed	gi|258570231|ref|XP_002543919.1| predicted protein [Uncinocarpus reesii 1704] >gi|237904189|gb|EEP78590.1| predicted protein [Uncinocarpus reesii 1704] (eval=6.89682e-35; aligned=126bp[28.38%])	serine threonine protein kinase (GO:0000166, F, nucleotide binding; GO:0006464, P, cellular protein modification process; GO:0004672, F, protein kinase activity; GO:0006519, N, )	Protein kinase domain (start=14 stop=116; global eval=1.6e-13; domain I-eval=1.8e-13)	-	-
Plyc_v1_00001297	Contig278:67-259	XLOC_000965	ORPHAN	-	-	-	-	-	-
Plyc_v1_00001298	Contig28:1616-1963	XLOC_000966	ORPHAN	Expressed	-	-	-	-	-
Plyc_v1_00001299	Contig28:70-2699	XLOC_000966	-	Expressed	-	-	-	-	-
Plyc_v1_00001300	Contig28:949-1797	XLOC_000966	-	Expressed	-	-	-	-	-
Plyc_v1_00001301	Contig28:930-2699	XLOC_000967	ORPHAN	Expressed	-	-	-	-	-
Plyc_v1_00001302	Contig28:2974-4185	XLOC_000968	ORPHAN	Expressed	gi|261336139|dbj|BAI44771.1| gag-like protein [Alternaria alternata] (eval=8.59947e-26; aligned=70bp[6.47%])	-	-	-	-
Plyc_v1_00001303	Contig28:2974-4185	XLOC_000968	ORPHAN	Expressed	gi|261336139|dbj|BAI44771.1| gag-like protein [Alternaria alternata] (eval=9.45986e-26; aligned=70bp[6.1%])	-	-	-	-
Plyc_v1_00001304	Contig283:5887-6288	XLOC_000969	ORPHAN	-	-	-	-	-	-
Plyc_v1_00001305	Contig283:2589-2865	XLOC_000970	ORPHAN	-	-	-	-	-	-
Plyc_v1_00001306	Contig285:2236-3154	XLOC_000971	ORPHAN	Expressed	-	-	-	-	-
Plyc_v1_00001307	Contig285:2382-2852	XLOC_000971	ORPHAN	Expressed	-	-	-	-	-
Plyc_v1_00001308	Contig286:18-1290	XLOC_000972	ORPHAN	Expressed	gi|242827252|ref|XP_002488794.1| pogo transposable element, putative [Talaromyces stipitatus ATCC 10500] >gi|218712050|gb|EED11478.1| pogo transposable element, putative [Talaromyces stipitatus ATCC 10500] (eval=1.54944e-10; aligned=84bp[6.6%])	-	-	-	-
Plyc_v1_00001311	Contig287:1282-2268	XLOC_000973	-	Expressed	gi|170117277|ref|XP_001889826.1| predicted protein [Laccaria bicolor S238N-H82] >gi|164635166|gb|EDQ99477.1| predicted protein [Laccaria bicolor S238N-H82] (eval=7.73342e-14; aligned=134bp[13.58%])	-	HNH endonuclease (start=20 stop=87; global eval=1.1e-10; domain I-eval=8e-10)	-	-
Plyc_v1_00001317	Contig287:1832-3480	XLOC_000973	ORPHAN	Expressed	gi|242796321|ref|XP_002482774.1| transposable element tc3 transposase, putative [Talaromyces stipitatus ATCC 10500] >gi|218719362|gb|EED18782.1| transposable element tc3 transposase, putative [Talaromyces stipitatus ATCC 10500] (eval=8.13416e-47; aligned=374bp[23.57%])	-	-	-	-
Plyc_v1_00001309	Contig287:260-3480	XLOC_000973	-	Expressed	gi|242796321|ref|XP_002482774.1| transposable element tc3 transposase, putative [Talaromyces stipitatus ATCC 10500] >gi|218719362|gb|EED18782.1| transposable element tc3 transposase, putative [Talaromyces stipitatus ATCC 10500] (eval=1.8622e-46; aligned=374bp[11.82%])	transposable element tc1 (GO:0003677, F, DNA binding; GO:0003824, F, catalytic activity; GO:0006259, P, DNA metabolic process)	HNH endonuclease (start=174 stop=241; global eval=2.4e-10; domain I-eval=1.5e-09)	-	-
Plyc_v1_00001310	Contig287:450-2486	XLOC_000973	-	Expressed	gi|170117277|ref|XP_001889826.1| predicted protein [Laccaria bicolor S238N-H82] >gi|164635166|gb|EDQ99477.1| predicted protein [Laccaria bicolor S238N-H82] (eval=1.55365e-26; aligned=283bp[14.75%])	-	HNH endonuclease (start=174 stop=241; global eval=2.4e-10; domain I-eval=1.5e-09)	-	-
Plyc_v1_00001318	Contig287:4244-4949	XLOC_000974	ORPHAN	Expressed	gi|347832636|emb|CCD48333.1| similar to Pfs [Botryotinia fuckeliana] (eval=2.44859e-10; aligned=45bp[7.54%])	-	-	-	-
Plyc_v1_00001319	Contig287:5144-7660	XLOC_000975	ORPHAN	Expressed	gi|154277078|ref|XP_001539384.1| predicted protein [Ajellomyces capsulatus NAm1] >gi|150414457|gb|EDN09822.1| predicted protein [Ajellomyces capsulatus NAm1] (eval=9.65702e-56; aligned=189bp[7.67%])	-	-	-	-
Plyc_v1_00001312	Contig287:9707-11644	XLOC_000976	ORPHAN	-	gi|189209864|ref|XP_001941264.1| predicted protein [Pyrenophora tritici-repentis Pt-1C-BFP] >gi|187977357|gb|EDU43983.1| predicted protein [Pyrenophora tritici-repentis Pt-1C-BFP] (eval=0.0; aligned=653bp[33.69%])	-	-	-	-
Plyc_v1_00001313	Contig287:2425-3311	XLOC_000977	ORPHAN	Expressed	gi|242796321|ref|XP_002482774.1| transposable element tc3 transposase, putative [Talaromyces stipitatus ATCC 10500] >gi|218719362|gb|EED18782.1| transposable element tc3 transposase, putative [Talaromyces stipitatus ATCC 10500] (eval=2.18577e-37; aligned=265bp[31.89%])	transposable element tc1 (GO:0003677, F, DNA binding; GO:0003824, F, catalytic activity; GO:0006259, P, DNA metabolic process)	-	-	-
Plyc_v1_00001320	Contig287:5144-7660	XLOC_000978	ORPHAN	Expressed	gi|154277078|ref|XP_001539384.1| predicted protein [Ajellomyces capsulatus NAm1] >gi|150414457|gb|EDN09822.1| predicted protein [Ajellomyces capsulatus NAm1] (eval=9.91646e-56; aligned=189bp[7.51%])	-	-	-	-
Plyc_v1_00001314	Contig287:5601-7233	XLOC_000978	ORPHAN	Expressed	gi|154277078|ref|XP_001539384.1| predicted protein [Ajellomyces capsulatus NAm1] >gi|150414457|gb|EDN09822.1| predicted protein [Ajellomyces capsulatus NAm1] (eval=1.03126e-50; aligned=173bp[14.86%])	-	-	-	-
Plyc_v1_00001321	Contig287:12495-15724	XLOC_000979	ORPHAN	Expressed	gi|400596896|gb|EJP64640.1| transposase-like protein [Beauveria bassiana ARSEF 2860] (eval=5.153e-96; aligned=338bp[10.46%])	hypothetical protein PTT_14415 (GO:0005515, F, protein binding; GO:0003676, F, nucleic acid binding)	-	-	-
Plyc_v1_00001322	Contig287:12495-15915	XLOC_000979	ORPHAN	Expressed	gi|400596896|gb|EJP64640.1| transposase-like protein [Beauveria bassiana ARSEF 2860] (eval=3.35459e-88; aligned=728bp[23.0%])	transposase-like protein (GO:0005515, F, protein binding; GO:0003676, F, nucleic acid binding)	-	-	-
Plyc_v1_00001315	Contig287:12518-15083	XLOC_000979	ORPHAN	-	gi|400596896|gb|EJP64640.1| transposase-like protein [Beauveria bassiana ARSEF 2860] (eval=2.40512e-88; aligned=728bp[30.72%])	transposase-like protein (GO:0005515, F, protein binding; GO:0003676, F, nucleic acid binding)	-	-	-
Plyc_v1_00001323	Contig287:7898-9022	XLOC_000980	ORPHAN	Expressed	-	-	-	-	-
Plyc_v1_00001316	Contig287:8317-8966	XLOC_000980	ORPHAN	Expressed	-	-	-	-	-
Plyc_v1_00001324	Contig287:16009-16713	XLOC_000981	ORPHAN	Expressed	-	-	-	-	-
Plyc_v1_00001325	Contig289:768-1751	XLOC_000982	ORPHAN	-	-	-	-	-	-
Plyc_v1_00001326	Contig289:2195-3107	XLOC_000983	ORPHAN	Expressed	-	-	-	-	-
Plyc_v1_00001330	Contig29:8672-10340	XLOC_000984	ORPHAN	Expressed	-	-	-	-	-
Plyc_v1_00001327	Contig29:9574-9948	XLOC_000984	ORPHAN	Expressed	-	-	-	-	-
Plyc_v1_00001328	Contig29:2778-4347	XLOC_000985	ORPHAN	-	gi|340517240|gb|EGR47485.1| predicted protein [Trichoderma reesei QM6a] (eval=7.34591e-50; aligned=411bp[27.24%])	peptidase aspartic (GO:0008233, F, peptidase activity; GO:0019538, P, protein metabolic process; GO:0009056, P, catabolic process)	-	-	lcl|763_phi_base_3_2_protein.fas (eval=1.10621e-30)
Plyc_v1_00001329	Contig29:6923-7561	XLOC_000986	ORPHAN	-	gi|396477750|ref|XP_003840356.1| predicted protein [Leptosphaeria maculans JN3] >gi|312216928|emb|CBX96877.1| predicted protein [Leptosphaeria maculans JN3] (eval=1.22007e-32; aligned=181bp[28.33%])	-	-	-	-
Plyc_v1_00001331	Contig29:67-1080	XLOC_000987	ORPHAN	Expressed	-	-	-	-	-
Plyc_v1_00001334	Contig290:194-5069	XLOC_000988	-	Expressed	gi|189212077|ref|XP_001942365.1| predicted protein [Pyrenophora tritici-repentis Pt-1C-BFP] >gi|187979564|gb|EDU46190.1| predicted protein [Pyrenophora tritici-repentis Pt-1C-BFP] (eval=1.23844e-62; aligned=228bp[5.0%])	-	Protein kinase domain (start=28 stop=131; global eval=3.6e-13; domain I-eval=1.3e-12)	-	-
Plyc_v1_00001332	Contig290:236-1492	XLOC_000988	ORPHAN	Expressed	gi|358373823|dbj|GAA90419.1| heterokaryon incompatibility protein [Aspergillus kawachii IFO 4308] (eval=6.36396e-25; aligned=322bp[25.62%])	-	-	-	-
Plyc_v1_00001333	Contig290:3414-4817	XLOC_000988	ORPHAN	Expressed	gi|189212077|ref|XP_001942365.1| predicted protein [Pyrenophora tritici-repentis Pt-1C-BFP] >gi|187979564|gb|EDU46190.1| predicted protein [Pyrenophora tritici-repentis Pt-1C-BFP] (eval=1.84807e-55; aligned=203bp[23.83%])	-	-	-	-
Plyc_v1_00001335	Contig290:5186-5705	XLOC_000989	ORPHAN	Expressed	gi|242761252|ref|XP_002340144.1| TPR domain protein [Talaromyces stipitatus ATCC 10500] >gi|218723340|gb|EED22757.1| TPR domain protein [Talaromyces stipitatus ATCC 10500] (eval=3.43894e-29; aligned=98bp[18.85%])	kinesin light (GO:0005515, F, protein binding)	-	-	-
Plyc_v1_00001337	Contig291:2245-4479	XLOC_000990	-	Expressed	gi|242761252|ref|XP_002340144.1| TPR domain protein [Talaromyces stipitatus ATCC 10500] >gi|218723340|gb|EED22757.1| TPR domain protein [Talaromyces stipitatus ATCC 10500] (eval=2.83229e-63; aligned=264bp[13.3%])	kinesin light chain (GO:0005515, F, protein binding)	Tetratricopeptide repeat (start=411 stop=474; global eval=5.4e-22; domain I-eval=5.2e-11)|Clr5 domain (start=109 stop=160; global eval=2.4e-13; domain I-eval=2.4e-13)	-	-
Plyc_v1_00001336	Contig291:2425-4474	XLOC_000990	-	Expressed	gi|242761252|ref|XP_002340144.1| TPR domain protein [Talaromyces stipitatus ATCC 10500] >gi|218723340|gb|EED22757.1| TPR domain protein [Talaromyces stipitatus ATCC 10500] (eval=8.73312e-78; aligned=305bp[15.84%])	kinesin light chain (GO:0005515, F, protein binding)	Tetratricopeptide repeat (start=365 stop=436; global eval=3.1e-48; domain I-eval=1.5e-10)|Tetratricopeptide repeat (start=447 stop=520; global eval=3.1e-48; domain I-eval=1.5e-13)|Tetratricopeptide repeat (start=573 stop=642; global eval=3.1e-48; domain I-eval=6.2e-10)|Clr5 domain (start=108 stop=159; global eval=1.1e-13; domain I-eval=3.6e-13)	-	-
Plyc_v1_00001338	Contig291:722-991	XLOC_000991	ORPHAN	Expressed	-	-	-	-	-
Plyc_v1_00001339	Contig292:454-1061	XLOC_000992	ORPHAN	-	gi|355895124|gb|AET07139.1| vegetative incompatibility protein 6 [Cryphonectria parasitica] (eval=1.91512e-08; aligned=134bp[25.97%])	-	-	-	-
Plyc_v1_00001340	Contig293:211-423	XLOC_000993	ORPHAN	-	gi|322712284|gb|EFZ03857.1| transposase [Metarhizium anisopliae ARSEF 23] (eval=7.60766e-10; aligned=34bp[20.61%])	-	-	-	-
Plyc_v1_00001341	Contig293:69-494	XLOC_000993	ORPHAN	Expressed	gi|322712284|gb|EFZ03857.1| transposase [Metarhizium anisopliae ARSEF 23] (eval=3.65866e-28; aligned=79bp[18.54%])	-	-	-	-
Plyc_v1_00001343	Contig296:2866-4730	XLOC_000994	ORPHAN	Expressed	gi|255943413|ref|XP_002562475.1| Pc18g06480 [Penicillium chrysogenum Wisconsin 54-1255] >gi|211587208|emb|CAP94872.1| Pc18g06480 [Penicillium chrysogenum Wisconsin 54-1255] (eval=1.93934e-36; aligned=247bp[14.05%])	-	-	-	-
Plyc_v1_00001342	Contig296:2920-3378	XLOC_000994	ORPHAN	Expressed	gi|154285056|ref|XP_001543323.1| predicted protein [Ajellomyces capsulatus NAm1] >gi|150406964|gb|EDN02505.1| predicted protein [Ajellomyces capsulatus NAm1] (eval=1.19919e-23; aligned=146bp[31.81%])	-	-	-	-
Plyc_v1_00001346	Contig296:5448-6151	XLOC_000995	ORPHAN	Expressed	-	-	-	-	-
Plyc_v1_00001347	Contig296:5574-6151	XLOC_000995	ORPHAN	Expressed	-	-	-	-	-
Plyc_v1_00001344	Contig296:128-1696	XLOC_000996	ORPHAN	-	gi|154285082|ref|XP_001543336.1| predicted protein [Ajellomyces capsulatus NAm1] >gi|150406977|gb|EDN02518.1| predicted protein [Ajellomyces capsulatus NAm1] (eval=2.2604e-115; aligned=492bp[32.41%])	protein (GO:0016787, F, hydrolase activity; GO:0000166, F, nucleotide binding)	-	-	lcl|174_phi_base_3_2_protein.fas (eval=5.74842e-11)
Plyc_v1_00001345	Contig296:3537-4723	XLOC_000997	ORPHAN	Expressed	gi|154285058|ref|XP_001543324.1| predicted protein [Ajellomyces capsulatus NAm1] >gi|150406965|gb|EDN02506.1| predicted protein [Ajellomyces capsulatus NAm1] (eval=1.2017e-10; aligned=77bp[7.18%])	-	-	-	-
Plyc_v1_00001348	Contig296:3950-4539	XLOC_000997	ORPHAN	Expressed	-	-	-	-	-
Plyc_v1_00001349	Contig296:1880-2645	XLOC_000998	ORPHAN	Expressed	-	-	-	-	-
Plyc_v1_00001350	Contig297:1468-1720	XLOC_000999	-	-	gi|154304157|ref|XP_001552484.1| predicted protein [Botryotinia fuckeliana B05.10] (eval=2.28719e-14; aligned=63bp[31.34%])	-	-	-	-
Plyc_v1_00001351	Contig298:50-331	XLOC_001000	ORPHAN	-	-	-	-	-	-
Plyc_v1_00001352	Contig30:33-442	XLOC_001001	ORPHAN	-	-	-	-	-	-
Plyc_v1_00001353	Contig30:2753-3688	XLOC_001002	ORPHAN	-	gi|83764384|dbj|BAE54528.1| unnamed protein product [Aspergillus oryzae RIB40] (eval=1.0775e-30; aligned=307bp[38.33%])	dna helicase (GO:0003676, F, nucleic acid binding; GO:0000166, F, nucleotide binding; GO:0016787, F, hydrolase activity)	-	-	-
Plyc_v1_00001354	Contig30:4034-6262	XLOC_001003	ORPHAN	-	gi|317138787|ref|XP_001816531.2| telomere-associated RecQ helicase [Aspergillus oryzae RIB40] (eval=3.36961e-16; aligned=177bp[16.12%])	-	-	-	-
Plyc_v1_00001355	Contig302:79-236	XLOC_001004	ORPHAN	-	-	-	-	-	-
Plyc_v1_00001356	Contig303:30-141	XLOC_001005	ORPHAN	-	-	-	-	-	-
Plyc_v1_00001357	Contig305:95-617	XLOC_001006	ORPHAN	-	gi|189201956|ref|XP_001937314.1| C6 zinc finger domain containing protein [Pyrenophora tritici-repentis Pt-1C-BFP] >gi|187984413|gb|EDU49901.1| C6 zinc finger domain containing protein [Pyrenophora tritici-repentis Pt-1C-BFP] (eval=5.07191e-30; aligned=115bp[24.42%])	c6 zinc finger domain containing protein (GO:0005634, C, nucleus; GO:0005488, F, binding)	-	-	-
Plyc_v1_00001358	Contig305:982-1298	XLOC_001007	ORPHAN	-	-	-	-	-	-
Plyc_v1_00001359	Contig306:28-191	XLOC_001008	ORPHAN	-	-	-	-	-	-
Plyc_v1_00001361	Contig307:1547-2299	XLOC_001009	-	Expressed	gi|396461683|ref|XP_003835453.1| similar to maltose O-acetyltransferase [Leptosphaeria maculans JN3] >gi|312212004|emb|CBX92088.1| similar to maltose O-acetyltransferase [Leptosphaeria maculans JN3] (eval=3.75024e-35; aligned=243bp[32.27%])	maltose o-acetyltransferase (GO:0005634, C, nucleus; GO:0005488, F, binding)	Fungal Zn(2)-Cys(6) binuclear cluster domain (start=102 stop=138; global eval=1.6e-09; domain I-eval=2.9e-09)	-	-
Plyc_v1_00001360	Contig307:7-2467	XLOC_001009	-	Expressed	gi|396461683|ref|XP_003835453.1| similar to maltose O-acetyltransferase [Leptosphaeria maculans JN3] >gi|312212004|emb|CBX92088.1| similar to maltose O-acetyltransferase [Leptosphaeria maculans JN3] (eval=3.82723e-41; aligned=312bp[12.98%])	maltose o-acetyltransferase (GO:0005634, C, nucleus; GO:0005488, F, binding)	Fungal Zn(2)-Cys(6) binuclear cluster domain (start=584 stop=620; global eval=6e-09; domain I-eval=1.2e-08)	-	-
Plyc_v1_00001362	Contig308:744-1406	XLOC_001010	-	-	-	-	-	-	-
Plyc_v1_00001363	Contig309:2829-3052	XLOC_001011	ORPHAN	-	-	-	-	-	-
Plyc_v1_00001364	Contig31:7604-8116	XLOC_001012	ORPHAN	-	gi|400594163|gb|EJP62031.1| pol polyprotein [Beauveria bassiana ARSEF 2860] (eval=1.71578e-09; aligned=34bp[8.59%])	-	-	-	-
Plyc_v1_00001365	Contig310:312-732	XLOC_001013	-	Expressed	gi|212533079|ref|XP_002146696.1| pogo transposable element, putative [Penicillium marneffei ATCC 18224] >gi|210072060|gb|EEA26149.1| pogo transposable element, putative [Penicillium marneffei ATCC 18224] (eval=1.5329e-50; aligned=139bp[33.02%])	-	DDE superfamily endonuclease (start=2 stop=123; global eval=1.7e-26; domain I-eval=1.9e-26)	-	-
Plyc_v1_00001385	Contig312:1414-3367	XLOC_001014	ORPHAN	Expressed	gi|154282855|ref|XP_001542223.1| predicted protein [Ajellomyces capsulatus NAm1] >gi|150410403|gb|EDN05791.1| predicted protein [Ajellomyces capsulatus NAm1] (eval=3.51951e-24; aligned=106bp[5.42%])	-	-	-	-
Plyc_v1_00001366	Contig312:1421-2475	XLOC_001014	ORPHAN	Expressed	gi|154282855|ref|XP_001542223.1| predicted protein [Ajellomyces capsulatus NAm1] >gi|150410403|gb|EDN05791.1| predicted protein [Ajellomyces capsulatus NAm1] (eval=4.81983e-27; aligned=342bp[34.03%])	-	-	-	-
Plyc_v1_00001367	Contig312:4256-4876	XLOC_001015	ORPHAN	Expressed	-	-	-	-	-
Plyc_v1_00001368	Contig312:6523-7068	XLOC_001016	ORPHAN	Expressed	gi|115386574|ref|XP_001209828.1| predicted protein [Aspergillus terreus NIH2624] >gi|114190826|gb|EAU32526.1| predicted protein [Aspergillus terreus NIH2624] (eval=4.52602e-12; aligned=140bp[25.64%])	-	-	-	-
Plyc_v1_00001386	Contig312:10551-14555	XLOC_001017	-	Expressed	gi|400599902|gb|EJP67593.1| ankyrin repeat-containing protein [Beauveria bassiana ARSEF 2860] (eval=1.06244e-49; aligned=146bp[3.91%])	-	-	-	-
Plyc_v1_00001369	Contig312:11873-13210	XLOC_001017	ORPHAN	Expressed	gi|119172696|ref|XP_001238917.1| predicted protein [Coccidioides immitis RS] (eval=1.07818e-19; aligned=174bp[13.59%])	-	-	-	-
Plyc_v1_00001370	Contig312:13348-14555	XLOC_001017	ORPHAN	Expressed	gi|400599902|gb|EJP67593.1| ankyrin repeat-containing protein [Beauveria bassiana ARSEF 2860] (eval=3.62493e-47; aligned=238bp[21.83%])	-	-	-	-
Plyc_v1_00001387	Contig312:15962-16715	XLOC_001018	ORPHAN	Expressed	gi|396478938|ref|XP_003840654.1| predicted protein [Leptosphaeria maculans JN3] >gi|312217226|emb|CBX97175.1| predicted protein [Leptosphaeria maculans JN3] (eval=1.47474e-31; aligned=157bp[20.82%])	-	-	-	-
Plyc_v1_00001371	Contig312:16099-18533	XLOC_001018	-	Expressed	gi|396478938|ref|XP_003840654.1| predicted protein [Leptosphaeria maculans JN3] >gi|312217226|emb|CBX97175.1| predicted protein [Leptosphaeria maculans JN3] (eval=0.0; aligned=797bp[33.8%])	-	-	-	-
Plyc_v1_00001372	Contig312:21670-22455	XLOC_001019	ORPHAN	-	gi|255951747|ref|XP_002566640.1| Pc23g00810 [Penicillium chrysogenum Wisconsin 54-1255] >gi|211904261|emb|CAP79575.1| Pc23g00810 [Penicillium chrysogenum Wisconsin 54-1255] (eval=1.60857e-07; aligned=178bp[22.65%])	-	-	-	-
Plyc_v1_00001373	Contig312:38385-38987	XLOC_001020	ORPHAN	-	-	-	-	-	-
Plyc_v1_00001388	Contig312:1-1201	XLOC_001021	ORPHAN	Expressed	gi|261190236|ref|XP_002621528.1| cell division protease ftsH [Ajellomyces dermatitidis SLH14081] >gi|239591356|gb|EEQ73937.1| cell division protease ftsH [Ajellomyces dermatitidis SLH14081] (eval=2.75832e-14; aligned=127bp[10.57%])	-	-	-	-
Plyc_v1_00001374	Contig312:170-462	XLOC_001021	ORPHAN	-	-	-	-	-	-
Plyc_v1_00001389	Contig312:1414-3367	XLOC_001022	ORPHAN	Expressed	gi|154282855|ref|XP_001542223.1| predicted protein [Ajellomyces capsulatus NAm1] >gi|150410403|gb|EDN05791.1| predicted protein [Ajellomyces capsulatus NAm1] (eval=3.40208e-24; aligned=106bp[5.57%])	-	-	-	-
Plyc_v1_00001390	Contig312:3739-5703	XLOC_001023	ORPHAN	Expressed	gi|346318512|gb|EGX88115.1| protein kinase, putative [Cordyceps militaris CM01] (eval=1.21743e-50; aligned=248bp[12.62%])	protein (GO:0000166, F, nucleotide binding; GO:0006464, P, cellular protein modification process; GO:0004672, F, protein kinase activity)	-	-	-
Plyc_v1_00001375	Contig312:4557-5459	XLOC_001023	ORPHAN	Expressed	gi|346318512|gb|EGX88115.1| protein kinase, putative [Cordyceps militaris CM01] (eval=1.80928e-49; aligned=238bp[29.38%])	protein (GO:0000166, F, nucleotide binding; GO:0006464, P, cellular protein modification process; GO:0004672, F, protein kinase activity)	-	-	-
Plyc_v1_00001376	Contig312:4557-5554	XLOC_001023	ORPHAN	Expressed	gi|346318512|gb|EGX88115.1| protein kinase, putative [Cordyceps militaris CM01] (eval=4.71201e-51; aligned=248bp[24.85%])	protein (GO:0000166, F, nucleotide binding; GO:0006464, P, cellular protein modification process; GO:0004672, F, protein kinase activity)	-	-	-
Plyc_v1_00001377	Contig312:9067-9827	XLOC_001024	ORPHAN	Expressed	gi|281208962|gb|EFA83137.1| Ras GTPase [Polysphondylium pallidum PN500] (eval=1.10165e-22; aligned=186bp[26.27%])	ras gtpase (GO:0000166, F, nucleotide binding; GO:0007165, P, signal transduction; GO:0005622, C, intracellular; GO:0015031, P, protein transport; GO:0016787, F, hydrolase activity; GO:0006139, P, nucleobase-containing compound metabolic process; GO:0009056, P, catabolic process; GO:0005623, C, cell)	-	-	lcl|427_phi_base_3_2_protein.fas (eval=1.63542e-22)
Plyc_v1_00001379	Contig312:14100-15827	XLOC_001025	ORPHAN	Expressed	gi|400599902|gb|EJP67593.1| ankyrin repeat-containing protein [Beauveria bassiana ARSEF 2860] (eval=2.98833e-41; aligned=70bp[4.18%])	-	-	-	-
Plyc_v1_00001378	Contig312:14893-15753	XLOC_001025	ORPHAN	Expressed	gi|261336139|dbj|BAI44771.1| gag-like protein [Alternaria alternata] (eval=9.9735e-45; aligned=256bp[36.62%])	-	-	-	-
Plyc_v1_00001391	Contig312:22694-23670	XLOC_001026	ORPHAN	Expressed	-	-	-	-	-
Plyc_v1_00001380	Contig312:23422-23653	XLOC_001026	ORPHAN	Expressed	-	-	-	-	-
Plyc_v1_00001381	Contig312:26331-26821	XLOC_001027	ORPHAN	-	-	-	-	-	-
Plyc_v1_00001382	Contig312:28067-29373	XLOC_001028	ORPHAN	-	gi|347826964|emb|CCD42661.1| similar to patatin-like phospholipase [Botryotinia fuckeliana] (eval=8.31963e-50; aligned=341bp[35.74%])	patatin-like phospholipase (GO:0008152, P, metabolic process)	-	-	-
Plyc_v1_00001383	Contig312:31779-32240	XLOC_001029	ORPHAN	-	-	-	-	-	-
Plyc_v1_00001392	Contig312:36870-37838	XLOC_001030	ORPHAN	Expressed	-	-	-	-	-
Plyc_v1_00001393	Contig312:36870-37838	XLOC_001030	ORPHAN	Expressed	-	-	-	-	-
Plyc_v1_00001384	Contig312:36937-37517	XLOC_001030	ORPHAN	-	-	-	-	-	-
Plyc_v1_00001394	Contig312:38322-39233	XLOC_001031	ORPHAN	Expressed	-	-	-	-	-
Plyc_v1_00001395	Contig312:38322-39330	XLOC_001031	ORPHAN	Expressed	-	-	-	-	-
Plyc_v1_00001396	Contig312:38322-39336	XLOC_001031	ORPHAN	Expressed	-	-	-	-	-
Plyc_v1_00001397	Contig312:19598-20748	XLOC_001032	ORPHAN	Expressed	-	-	-	-	-
Plyc_v1_00001403	Contig314:1199-2512	XLOC_001033	ORPHAN	Expressed	gi|7981425|emb|CAB91877.1| polyprotein [Phaeosphaeria nodorum] (eval=6.68866e-158; aligned=444bp[33.79%])	-	-	-	-
Plyc_v1_00001398	Contig314:1206-3143	XLOC_001033	ORPHAN	Expressed	gi|7981425|emb|CAB91877.1| polyprotein [Phaeosphaeria nodorum] (eval=0.0; aligned=653bp[33.69%])	-	-	-	-
Plyc_v1_00001399	Contig314:2091-3221	XLOC_001033	-	Expressed	gi|7981425|emb|CAB91877.1| polyprotein [Phaeosphaeria nodorum] (eval=1.43385e-109; aligned=384bp[36.47%])	-	Reverse transcriptase (RNA-dependent DNA polymerase) (start=182 stop=332; global eval=7e-33; domain I-eval=1e-32)	-	-
Plyc_v1_00001404	Contig314:4970-5664	XLOC_001034	ORPHAN	Expressed	gi|154281349|ref|XP_001541487.1| predicted protein [Ajellomyces capsulatus NAm1] >gi|150411666|gb|EDN07054.1| predicted protein [Ajellomyces capsulatus NAm1] (eval=1.03242e-07; aligned=89bp[15.29%])	-	-	-	-
Plyc_v1_00001405	Contig314:5082-5668	XLOC_001034	ORPHAN	Expressed	gi|154282429|ref|XP_001542010.1| predicted protein [Ajellomyces capsulatus NAm1] >gi|150410190|gb|EDN05578.1| predicted protein [Ajellomyces capsulatus NAm1] (eval=2.54064e-09; aligned=141bp[24.02%])	-	-	-	-
Plyc_v1_00001400	Contig314:5943-7235	XLOC_001035	ORPHAN	Expressed	-	-	-	-	-
Plyc_v1_00001401	Contig314:5851-9498	XLOC_001036	ORPHAN	Expressed	gi|212544071|ref|XP_002152190.1| pogo transposable element, putative [Penicillium marneffei ATCC 18224] >gi|210067097|gb|EEA21190.1| pogo transposable element, putative [Penicillium marneffei ATCC 18224] (eval=1.65603e-91; aligned=292bp[11.32%])	pogo transposable (GO:0003676, F, nucleic acid binding)	-	-	-
Plyc_v1_00001406	Contig314:9045-9498	XLOC_001036	ORPHAN	Expressed	-	-	-	-	-
Plyc_v1_00001402	Contig314:3481-4345	XLOC_001037	ORPHAN	Expressed	gi|7981425|emb|CAB91877.1| polyprotein [Phaeosphaeria nodorum] (eval=1.14434e-76; aligned=232bp[26.82%])	-	-	-	-
Plyc_v1_00001407	Contig314:4693-4915	XLOC_001038	ORPHAN	Expressed	gi|302890575|ref|XP_003044171.1| predicted protein [Nectria haematococca mpVI 77-13-4] >gi|12963202|gb|AAK11166.1|AF294788_1 PEP1 [Nectria haematococca mpVI] >gi|256725092|gb|EEU38458.1| predicted protein [Nectria haematococca mpVI 77-13-4] (eval=1.45786e-08; aligned=58bp[26.01%])	-	-	-	lcl|171_phi_base_3_2_protein.fas (eval=1.03546e-12)
Plyc_v1_00001410	Contig315:10-1025	XLOC_001039	ORPHAN	Expressed	-	-	-	-	-
Plyc_v1_00001409	Contig315:5-1025	XLOC_001039	ORPHAN	Expressed	-	-	-	-	-
Plyc_v1_00001408	Contig315:81-1025	XLOC_001039	ORPHAN	Expressed	-	-	-	-	-
Plyc_v1_00001411	Contig316:53-484	XLOC_001040	-	-	gi|212526356|ref|XP_002143335.1| pogo transposable element, putative [Penicillium marneffei ATCC 18224] >gi|210072733|gb|EEA26820.1| pogo transposable element, putative [Penicillium marneffei ATCC 18224] (eval=2.48442e-53; aligned=143bp[33.1%])	pogo transposable (GO:0003676, F, nucleic acid binding)	DDE superfamily endonuclease (start=3 stop=140; global eval=1e-19; domain I-eval=1.3e-19)	-	-
Plyc_v1_00001412	Contig318:988-1270	XLOC_001041	ORPHAN	-	-	-	-	-	-
Plyc_v1_00001413	Contig32:875-1640	XLOC_001042	-	-	-	-	-	-	-
Plyc_v1_00001414	Contig32:2196-4509	XLOC_001043	ORPHAN	-	-	-	-	-	-
Plyc_v1_00001415	Contig321:3752-8756	XLOC_001044	-	Expressed	gi|242824271|ref|XP_002488224.1| pogo transposable element, putative [Talaromyces stipitatus ATCC 10500] >gi|218713145|gb|EED12570.1| pogo transposable element, putative [Talaromyces stipitatus ATCC 10500] (eval=5.29447e-36; aligned=152bp[15.83%])	pogo transposable (GO:0003677, F, DNA binding)	Tc5 transposase DNA-binding domain (start=136 stop=189; global eval=5.3e-13; domain I-eval=1.5e-12)	-	-
Plyc_v1_00001416	Contig322:3051-3505	XLOC_001045	ORPHAN	-	-	-	-	-	-
Plyc_v1_00001417	Contig323:69-231	XLOC_001046	ORPHAN	-	-	-	-	-	-
Plyc_v1_00001418	Contig323:298-586	XLOC_001047	-	Expressed	gi|212537533|ref|XP_002148922.1| pogo transposable element, putative [Penicillium marneffei ATCC 18224] >gi|210068664|gb|EEA22755.1| pogo transposable element, putative [Penicillium marneffei ATCC 18224] (eval=3.59377e-07; aligned=94bp[32.53%])	-	-	-	-
Plyc_v1_00001420	Contig324:2552-3072	XLOC_001048	ORPHAN	Expressed	-	-	-	-	-
Plyc_v1_00001419	Contig324:4833-6511	XLOC_001049	ORPHAN	Expressed	-	-	-	-	-
Plyc_v1_00001421	Contig325:1461-2354	XLOC_001050	-	-	gi|154285060|ref|XP_001543325.1| predicted protein [Ajellomyces capsulatus NAm1] >gi|150406966|gb|EDN02507.1| predicted protein [Ajellomyces capsulatus NAm1] (eval=1.89791e-53; aligned=281bp[31.43%])	-	BCS1 N terminal (start=90 stop=241; global eval=3.8e-35; domain I-eval=1.6e-34)	-	-
Plyc_v1_00001422	Contig329:502-751	XLOC_001051	ORPHAN	-	-	-	-	-	-
Plyc_v1_00001423	Contig33:18-313	XLOC_001052	ORPHAN	-	-	-	-	-	-
Plyc_v1_00001425	Contig33:7-316	XLOC_001052	ORPHAN	Expressed	gi|325183612|emb|CCA18072.1| Pc21g00130 putative [Albugo laibachii Nc14] (eval=7.26176e-13; aligned=73bp[23.55%])	-	-	-	-
Plyc_v1_00001426	Contig33:569-1753	XLOC_001053	ORPHAN	Expressed	-	-	-	-	-
Plyc_v1_00001424	Contig33:574-772	XLOC_001053	ORPHAN	-	-	-	-	-	-
Plyc_v1_00001427	Contig330:8263-9204	XLOC_001054	-	Expressed	gi|21262159|emb|CAD32689.1| putative transposase [Phaeosphaeria nodorum] (eval=2.47905e-87; aligned=262bp[35.65%])	putative transposase (GO:0003676, F, nucleic acid binding)	DDE superfamily endonuclease (start=112 stop=223; global eval=1.6e-19; domain I-eval=2.3e-19)	-	-
Plyc_v1_00001428	Contig330:685-1758	XLOC_001055	ORPHAN	-	gi|222356394|gb|ACM48730.1| HET-R [Podospora anserina] (eval=2.63401e-82; aligned=353bp[32.87%])	af323583_1beta transducin-like protein het-e2c*4 (GO:0005515, F, protein binding; GO:0044403, P, symbiosis, encompassing mutualism through parasitism)	-	-	lcl|159_phi_base_3_2_protein.fas (eval=4.47609e-28)
Plyc_v1_00001429	Contig330:3503-4261	XLOC_001056	ORPHAN	Expressed	gi|347441918|emb|CCD34839.1| similar to similar to gi|17225202|gb|AAL37297.1|AF323581_1 beta transducin-like protein HET-E4s [Botryotinia fuckeliana] (eval=1.68561e-91; aligned=252bp[33.2%])	-	-	-	-
Plyc_v1_00001432	Contig330:6478-7359	XLOC_001057	ORPHAN	Expressed	gi|154283131|ref|XP_001542361.1| predicted protein [Ajellomyces capsulatus NAm1] >gi|150410541|gb|EDN05929.1| predicted protein [Ajellomyces capsulatus NAm1] (eval=5.21548e-24; aligned=141bp[15.99%])	protein (GO:0003677, F, DNA binding; GO:0003824, F, catalytic activity; GO:0006259, P, DNA metabolic process)	-	-	-
Plyc_v1_00001433	Contig330:6756-7218	XLOC_001057	ORPHAN	Expressed	gi|154283131|ref|XP_001542361.1| predicted protein [Ajellomyces capsulatus NAm1] >gi|150410541|gb|EDN05929.1| predicted protein [Ajellomyces capsulatus NAm1] (eval=3.61958e-15; aligned=79bp[19.13%])	-	-	-	-
Plyc_v1_00001430	Contig330:10080-11910	XLOC_001058	ORPHAN	Expressed	gi|310794706|gb|EFQ30167.1| heterokaryon incompatibility protein [Glomerella graminicola M1.001] (eval=8.14539e-83; aligned=571bp[32.21%])	-	-	-	-
Plyc_v1_00001434	Contig330:10463-12164	XLOC_001058	ORPHAN	Expressed	gi|310794706|gb|EFQ30167.1| heterokaryon incompatibility protein [Glomerella graminicola M1.001] (eval=6.44952e-80; aligned=491bp[33.79%])	-	-	-	-
Plyc_v1_00001431	Contig330:6987-7218	XLOC_001059	ORPHAN	Expressed	-	-	-	-	-
Plyc_v1_00001435	Contig333:489-646	XLOC_001060	ORPHAN	-	-	-	-	-	-
Plyc_v1_00001436	Contig336:2112-3700	XLOC_001061	ORPHAN	-	-	-	-	-	-
Plyc_v1_00001437	Contig337:820-1902	XLOC_001062	-	-	gi|154273460|ref|XP_001537582.1| predicted protein [Ajellomyces capsulatus NAm1] >gi|150416094|gb|EDN11438.1| predicted protein [Ajellomyces capsulatus NAm1] (eval=2.9587e-41; aligned=170bp[15.7%])	protein (GO:0003676, F, nucleic acid binding)	DDE superfamily endonuclease (start=1 stop=163; global eval=4.8e-22; domain I-eval=1e-21)	-	-
Plyc_v1_00001439	Contig338:13-982	XLOC_001063	ORPHAN	Expressed	-	-	-	-	-
Plyc_v1_00001438	Contig338:407-646	XLOC_001063	ORPHAN	Expressed	-	-	-	-	-
Plyc_v1_00001440	Contig339:3048-3230	XLOC_001064	ORPHAN	-	-	-	-	-	-
Plyc_v1_00001441	Contig34:304-684	XLOC_001065	-	-	gi|242827252|ref|XP_002488794.1| pogo transposable element, putative [Talaromyces stipitatus ATCC 10500] >gi|218712050|gb|EED11478.1| pogo transposable element, putative [Talaromyces stipitatus ATCC 10500] (eval=2.4346e-24; aligned=126bp[33.07%])	-	-	-	-
Plyc_v1_00001442	Contig341:246-1012	XLOC_001066	ORPHAN	-	-	-	-	-	-
Plyc_v1_00001443	Contig343:362-733	XLOC_001067	ORPHAN	-	gi|322711718|gb|EFZ03291.1| putative transposase [Metarhizium anisopliae ARSEF 23] (eval=4.22508e-08; aligned=122bp[38.36%])	-	-	-	-
Plyc_v1_00001445	Contig344:11-2795	XLOC_001068	ORPHAN	Expressed	gi|189210760|ref|XP_001941711.1| kinesin light chain 3 [Pyrenophora tritici-repentis Pt-1C-BFP] >gi|187977804|gb|EDU44430.1| kinesin light chain 3 [Pyrenophora tritici-repentis Pt-1C-BFP] (eval=0.0; aligned=853bp[30.63%])	kinesin light chain 1 (GO:0005515, F, protein binding)	-	-	-
Plyc_v1_00001444	Contig344:956-2560	XLOC_001068	ORPHAN	Expressed	gi|189210760|ref|XP_001941711.1| kinesin light chain 3 [Pyrenophora tritici-repentis Pt-1C-BFP] >gi|187977804|gb|EDU44430.1| kinesin light chain 3 [Pyrenophora tritici-repentis Pt-1C-BFP] (eval=0.0; aligned=524bp[32.65%])	kinesin light chain 1 (GO:0000166, F, nucleotide binding)	-	-	-
Plyc_v1_00001446	Contig344:3298-3489	XLOC_001069	ORPHAN	Expressed	-	-	-	-	-
Plyc_v1_00001447	Contig345:2151-2327	XLOC_001070	ORPHAN	-	-	-	-	-	-
Plyc_v1_00001448	Contig347:489-1810	XLOC_001071	ORPHAN	Expressed	gi|296811386|ref|XP_002846031.1| predicted protein [Arthroderma otae CBS 113480] >gi|238843419|gb|EEQ33081.1| predicted protein [Arthroderma otae CBS 113480] (eval=1.15688e-14; aligned=340bp[29.75%])	-	-	-	-
Plyc_v1_00001449	Contig347:657-2132	XLOC_001071	ORPHAN	Expressed	gi|296811386|ref|XP_002846031.1| predicted protein [Arthroderma otae CBS 113480] >gi|238843419|gb|EEQ33081.1| predicted protein [Arthroderma otae CBS 113480] (eval=1.21136e-08; aligned=320bp[23.58%])	-	-	-	-
Plyc_v1_00001450	Contig349:92-418	XLOC_001072	ORPHAN	-	gi|242791496|ref|XP_002481769.1| ATP dependent DNA ligase domain protein [Talaromyces stipitatus ATCC 10500] >gi|218718357|gb|EED17777.1| ATP dependent DNA ligase domain protein [Talaromyces stipitatus ATCC 10500] (eval=3.09126e-11; aligned=43bp[13.15%])	-	-	-	-
Plyc_v1_00001456	Contig350:3571-4390	XLOC_001073	ORPHAN	Expressed	gi|346977449|gb|EGY20901.1| mitochondrial chaperone BCS1 [Verticillium dahliae VdLs.17] (eval=8.14935e-11; aligned=61bp[9.27%])	-	-	-	-
Plyc_v1_00001451	Contig350:3814-4236	XLOC_001073	ORPHAN	Expressed	gi|154275750|ref|XP_001538726.1| predicted protein [Ajellomyces capsulatus NAm1] >gi|150415166|gb|EDN10528.1| predicted protein [Ajellomyces capsulatus NAm1] (eval=2.07751e-23; aligned=123bp[29.08%])	-	-	-	-
Plyc_v1_00001457	Contig350:5781-7362	XLOC_001074	-	Expressed	gi|347833099|emb|CCD48796.1| similar to SET domain-containing protein 5 [Botryotinia fuckeliana] (eval=1.00528e-70; aligned=324bp[21.16%])	set domain-containing protein 5 (GO:0005515, F, protein binding)	SET domain (start=161 stop=290; global eval=9e-13; domain I-eval=3.9e-12)	-	-
Plyc_v1_00001452	Contig350:6386-7368	XLOC_001074	-	Expressed	gi|347833099|emb|CCD48796.1| similar to SET domain-containing protein 5 [Botryotinia fuckeliana] (eval=1.17341e-70; aligned=322bp[32.76%])	set domain-containing protein 5 (GO:0005515, F, protein binding)	SET domain (start=52 stop=97; global eval=1.2e-09; domain I-eval=2.1e-09)	-	-
Plyc_v1_00001453	Contig350:21-347	XLOC_001075	ORPHAN	-	-	-	-	-	-
Plyc_v1_00001460	Contig350:1148-1976	XLOC_001076	ORPHAN	Expressed	gi|380087433|emb|CCC14265.1| unnamed protein product [Sordaria macrospora k-hell] (eval=6.2843e-53; aligned=132bp[15.92%])	-	-	-	-
Plyc_v1_00001454	Contig350:1425-1943	XLOC_001076	ORPHAN	Expressed	gi|380087433|emb|CCC14265.1| unnamed protein product [Sordaria macrospora k-hell] (eval=2.14405e-47; aligned=121bp[23.31%])	-	-	-	-
Plyc_v1_00001458	Contig350:703-1976	XLOC_001076	ORPHAN	Expressed	gi|380087433|emb|CCC14265.1| unnamed protein product [Sordaria macrospora k-hell] (eval=7.63076e-53; aligned=132bp[14.22%])	-	-	-	-
Plyc_v1_00001459	Contig350:703-1976	XLOC_001076	ORPHAN	Expressed	gi|380087433|emb|CCC14265.1| unnamed protein product [Sordaria macrospora k-hell] (eval=1.07932e-52; aligned=132bp[11.47%])	-	-	-	-
Plyc_v1_00001455	Contig350:2209-3417	XLOC_001077	ORPHAN	-	gi|380087433|emb|CCC14265.1| unnamed protein product [Sordaria macrospora k-hell] (eval=3.26951e-51; aligned=302bp[27.28%])	-	-	-	-
Plyc_v1_00001461	Contig352:169-437	XLOC_001078	ORPHAN	-	gi|165974305|dbj|BAF99128.1| pol polyprotein [Magnaporthe oryzae] (eval=1.43729e-08; aligned=84bp[31.23%])	-	-	-	lcl|748_phi_base_3_2_protein.fas (eval=1.50736e-11)
Plyc_v1_00001462	Contig355:6282-8765	XLOC_001079	ORPHAN	-	gi|189192284|ref|XP_001932481.1| predicted protein [Pyrenophora tritici-repentis Pt-1C-BFP] >gi|187974087|gb|EDU41586.1| predicted protein [Pyrenophora tritici-repentis Pt-1C-BFP] (eval=5.15748e-35; aligned=162bp[15.47%])	-	-	-	-
Plyc_v1_00001463	Contig355:62-312	XLOC_001080	ORPHAN	Expressed	-	-	-	-	-
Plyc_v1_00001464	Contig355:1527-2410	XLOC_001081	ORPHAN	Expressed	gi|396461745|ref|XP_003835484.1| predicted protein [Leptosphaeria maculans JN3] >gi|312212035|emb|CBX92119.1| predicted protein [Leptosphaeria maculans JN3] (eval=1.48283e-10; aligned=162bp[18.33%])	-	-	-	-
Plyc_v1_00001467	Contig356:2896-3643	XLOC_001082	ORPHAN	Expressed	-	-	-	-	-
Plyc_v1_00001465	Contig356:3091-4099	XLOC_001082	-	Expressed	gi|396464489|ref|XP_003836855.1| similar to serine/threonine-protein kinase [Leptosphaeria maculans JN3] >gi|312213408|emb|CBX93490.1| similar to serine/threonine-protein kinase [Leptosphaeria maculans JN3] (eval=2.24763e-55; aligned=227bp[23.87%])	serine threonine-protein kinase (GO:0004672, F, protein kinase activity; GO:0000166, F, nucleotide binding; GO:0006464, P, cellular protein modification process)	Protein kinase domain (start=177 stop=273; global eval=1.1e-13; domain I-eval=1.7e-13)	-	-
Plyc_v1_00001466	Contig356:2105-2563	XLOC_001083	ORPHAN	-	gi|154287914|ref|XP_001544752.1| predicted protein [Ajellomyces capsulatus NAm1] >gi|150408393|gb|EDN03934.1| predicted protein [Ajellomyces capsulatus NAm1] (eval=5.69946e-42; aligned=149bp[32.46%])	-	-	-	-
Plyc_v1_00001468	Contig356:3995-4408	XLOC_001084	ORPHAN	Expressed	-	-	-	-	-
Plyc_v1_00001470	Contig36:7-789	XLOC_001085	-	Expressed	gi|396481487|ref|XP_003841251.1| similar to gi|17225202|gb|AAL37297.1|AF323581_1 beta transducin-like protein HET-E4s [Leptosphaeria maculans JN3] >gi|312217825|emb|CBX97772.1| similar to gi|17225202|gb|AAL37297.1|AF323581_1 beta transducin-like protein HET-E4s [Leptosphaeria maculans JN3] (eval=4.82993e-77; aligned=241bp[33.1%])	-	-	-	-
Plyc_v1_00001469	Contig36:96-749	XLOC_001085	-	Expressed	gi|322702346|gb|EFY94011.1| beta transducin-like protein HET-E2C40 [Metarhizium anisopliae ARSEF 23] (eval=5.48582e-68; aligned=203bp[31.04%])	-	-	-	-
Plyc_v1_00001471	Contig360:401-733	XLOC_001086	ORPHAN	-	gi|116205631|ref|XP_001228626.1| predicted protein [Chaetomium globosum CBS 148.51] >gi|88176827|gb|EAQ84295.1| predicted protein [Chaetomium globosum CBS 148.51] (eval=1.73809e-14; aligned=106bp[31.83%])	-	-	-	-
Plyc_v1_00001472	Contig362:230-1329	XLOC_001087	ORPHAN	-	-	-	-	-	-
Plyc_v1_00001473	Contig363:68-182	XLOC_001088	ORPHAN	Expressed	-	-	-	-	-
Plyc_v1_00001474	Contig365:326-1375	XLOC_001089	ORPHAN	Expressed	gi|159124162|gb|EDP49280.1| C6 transcription factor, putative [Aspergillus fumigatus A1163] (eval=3.14405e-32; aligned=309bp[29.43%])	-	-	-	-
Plyc_v1_00001475	Contig365:326-1670	XLOC_001089	ORPHAN	Expressed	gi|159124162|gb|EDP49280.1| C6 transcription factor, putative [Aspergillus fumigatus A1163] (eval=2.56653e-45; aligned=397bp[30.89%])	c6 zinc finger domain-containing protein (GO:0005634, C, nucleus; GO:0005488, F, binding)	-	-	-
Plyc_v1_00001476	Contig366:7087-7500	XLOC_001090	ORPHAN	-	-	-	-	-	-
Plyc_v1_00001477	Contig366:9656-15046	XLOC_001091	-	Expressed	gi|255950182|ref|XP_002565858.1| Pc22g19550 [Penicillium chrysogenum Wisconsin 54-1255] >gi|211592875|emb|CAP99243.1| Pc22g19550 [Penicillium chrysogenum Wisconsin 54-1255] (eval=0.0; aligned=1174bp[22.17%])	ankyrin repeat domain-containing protein 52 (GO:0005488, F, binding; GO:0005515, F, protein binding)	Ankyrin repeats (3 copies) (start=1523 stop=1611; global eval=2.8e-144; domain I-eval=9.4e-09)|Ankyrin repeats (many copies) (start=1117 stop=1170; global eval=3.5e-114; domain I-eval=7.3e-13)|Ankyrin repeats (many copies) (start=1447 stop=1500; global eval=3.5e-114; domain I-eval=2.5e-11)|Ankyrin repeats (many copies) (start=1136 stop=1190; global eval=2.7e-100; domain I-eval=3e-10)|Ankyrin repe…	-	-
Plyc_v1_00001478	Contig366:16696-17652	XLOC_001092	-	-	gi|358370456|dbj|GAA87067.1| similar to An14g02280 [Aspergillus kawachii IFO 4308] (eval=3.52342e-59; aligned=238bp[28.23%])	-	Protein of unknown function (DUF3431) (start=68 stop=279; global eval=3.6e-80; domain I-eval=4.4e-80)	-	-
Plyc_v1_00001479	Contig366:22614-24491	XLOC_001093	-	-	-	-	-	-	-
Plyc_v1_00001480	Contig366:1167-1712	XLOC_001094	ORPHAN	-	gi|396464381|ref|XP_003836801.1| predicted protein [Leptosphaeria maculans JN3] >gi|312213354|emb|CBX93436.1| predicted protein [Leptosphaeria maculans JN3] (eval=2.32449e-08; aligned=62bp[11.36%])	-	-	-	-
Plyc_v1_00001481	Contig366:18362-20023	XLOC_001095	ORPHAN	-	gi|322694211|gb|EFY86047.1| exoenzymes regulatory protein aepA precursor, putative [Metarhizium acridum CQMa 102] (eval=3.40461e-144; aligned=558bp[33.57%])	amidohydrolase 3 (GO:0005737, C, cytoplasm; GO:0009056, P, catabolic process; GO:0006519, N, )	-	-	-
Plyc_v1_00001482	Contig366:1977-3636	XLOC_001096	ORPHAN	Expressed	gi|340521832|gb|EGR52066.1| predicted protein [Trichoderma reesei QM6a] (eval=2.06634e-16; aligned=327bp[19.7%])	-	-	-	-
Plyc_v1_00001483	Contig366:3724-4744	XLOC_001097	ORPHAN	Expressed	-	-	-	-	-
Plyc_v1_00001484	Contig366:5099-5967	XLOC_001098	ORPHAN	Expressed	gi|347835589|emb|CCD50161.1| similar to HET domain-containing protein [Botryotinia fuckeliana] (eval=8.66368e-24; aligned=220bp[25.32%])	-	-	-	-
Plyc_v1_00001485	Contig366:7726-8902	XLOC_001099	ORPHAN	Expressed	gi|302894995|ref|XP_003046378.1| predicted protein [Nectria haematococca mpVI 77-13-4] >gi|256727305|gb|EEU40665.1| predicted protein [Nectria haematococca mpVI 77-13-4] (eval=1.63661e-36; aligned=221bp[18.78%])	-	-	-	-
Plyc_v1_00001486	Contig369:572-1234	XLOC_001100	ORPHAN	-	gi|378730410|gb|EHY56869.1| cyclopropane-fatty-acyl-phospholipid synthase [Exophiala dermatitidis NIH/UT8656] (eval=9.65485e-84; aligned=220bp[33.18%])	-	-	-	-
Plyc_v1_00001487	Contig37:281-1030	XLOC_001101	ORPHAN	-	-	-	-	-	-
Plyc_v1_00001491	Contig371:12-1902	XLOC_001102	-	Expressed	gi|400599652|gb|EJP67349.1| galactonate dehydratase [Beauveria bassiana ARSEF 2860] (eval=2.38813e-25; aligned=68bp[3.6%])	-	-	-	-
Plyc_v1_00001488	Contig371:238-873	XLOC_001102	-	Expressed	gi|400599652|gb|EJP67349.1| galactonate dehydratase [Beauveria bassiana ARSEF 2860] (eval=9.24342e-25; aligned=68bp[10.69%])	-	-	-	-
Plyc_v1_00001489	Contig371:2319-4363	XLOC_001103	ORPHAN	Expressed	gi|346979891|gb|EGY23343.1| LysM domain-containing protein [Verticillium dahliae VdLs.17] (eval=1.74865e-43; aligned=148bp[7.98%])	domain-containing protein (GO:0009056, P, catabolic process)	-	-	-
Plyc_v1_00001492	Contig371:65-4363	XLOC_001103	-	Expressed	gi|346979891|gb|EGY23343.1| LysM domain-containing protein [Verticillium dahliae VdLs.17] (eval=4.41022e-43; aligned=148bp[3.58%])	domain-containing protein (GO:0009056, P, catabolic process)	-	-	-
Plyc_v1_00001493	Contig371:4908-6603	XLOC_001104	ORPHAN	Expressed	gi|346979891|gb|EGY23343.1| LysM domain-containing protein [Verticillium dahliae VdLs.17] (eval=2.72438e-150; aligned=381bp[25.76%])	domain-containing protein (GO:0009056, P, catabolic process)	-	-	-
Plyc_v1_00001490	Contig371:4908-6955	XLOC_001104	ORPHAN	Expressed	gi|346318319|gb|EGX87923.1| muramidase, putative [Cordyceps militaris CM01] (eval=0.0; aligned=500bp[28.74%])	domain-containing protein (GO:0009056, P, catabolic process)	-	-	-
Plyc_v1_00001494	Contig371:5288-7369	XLOC_001104	ORPHAN	Expressed	gi|346318319|gb|EGX87923.1| muramidase, putative [Cordyceps militaris CM01] (eval=0.0; aligned=511bp[25.67%])	domain-containing protein (GO:0009056, P, catabolic process)	-	-	-
Plyc_v1_00001495	Contig374:681-1527	XLOC_001105	ORPHAN	Expressed	gi|346320140|gb|EGX89741.1| Protein kinase-like domain [Cordyceps militaris CM01] (eval=1.49179e-32; aligned=260bp[32.58%])	protein kinase-like domain (GO:0000166, F, nucleotide binding; GO:0006464, P, cellular protein modification process; GO:0004672, F, protein kinase activity)	-	-	-
Plyc_v1_00001496	Contig374:891-1550	XLOC_001105	ORPHAN	Expressed	gi|255948196|ref|XP_002564865.1| Pc22g08530 [Penicillium chrysogenum Wisconsin 54-1255] >gi|211591882|emb|CAP98141.1| Pc22g08530 [Penicillium chrysogenum Wisconsin 54-1255] (eval=2.56204e-23; aligned=131bp[19.85%])	protein kinase-like domain (GO:0004672, F, protein kinase activity; GO:0000166, F, nucleotide binding; GO:0006464, P, cellular protein modification process)	-	-	-
Plyc_v1_00001499	Contig377:15-1220	XLOC_001106	ORPHAN	Expressed	gi|322702333|gb|EFY94001.1| putative transposase [Metarhizium anisopliae ARSEF 23] (eval=1.11386e-47; aligned=360bp[29.85%])	-	-	-	-
Plyc_v1_00001497	Contig377:562-930	XLOC_001106	ORPHAN	-	gi|189193101|ref|XP_001932889.1| predicted protein [Pyrenophora tritici-repentis Pt-1C-BFP] >gi|187978453|gb|EDU45079.1| predicted protein [Pyrenophora tritici-repentis Pt-1C-BFP] (eval=2.29581e-14; aligned=73bp[22.53%])	-	-	-	-
Plyc_v1_00001498	Contig377:3291-4340	XLOC_001107	ORPHAN	-	gi|189207507|ref|XP_001940087.1| pisatin demethylase [Pyrenophora tritici-repentis Pt-1C-BFP] >gi|187976180|gb|EDU42806.1| pisatin demethylase [Pyrenophora tritici-repentis Pt-1C-BFP] (eval=2.30821e-22; aligned=73bp[18.43%])	pisatin demethylase (GO:0005488, F, binding; GO:0009055, F, electron carrier activity; GO:0008152, P, metabolic process)	-	-	-
Plyc_v1_00001500	Contig38:13-1045	XLOC_001108	ORPHAN	Expressed	gi|238490498|ref|XP_002376486.1| dynamin, putative [Aspergillus flavus NRRL3357] >gi|220696899|gb|EED53240.1| dynamin, putative [Aspergillus flavus NRRL3357] (eval=6.05887e-67; aligned=327bp[33.23%])	-	-	-	-
Plyc_v1_00001501	Contig380:1-493	XLOC_001109	ORPHAN	Expressed	-	-	-	-	-
Plyc_v1_00001502	Contig381:652-1137	XLOC_001110	ORPHAN	-	-	-	-	-	-
Plyc_v1_00001503	Contig382:1948-2541	XLOC_001111	ORPHAN	-	gi|255945721|ref|XP_002563628.1| Pc20g11420 [Penicillium chrysogenum Wisconsin 54-1255] >gi|211588363|emb|CAP86471.1| Pc20g11420 [Penicillium chrysogenum Wisconsin 54-1255] (eval=2.74568e-22; aligned=158bp[26.6%])	-	-	-	-
Plyc_v1_00001504	Contig383:1847-2046	XLOC_001112	ORPHAN	-	-	-	-	-	-
Plyc_v1_00001511	Contig384:3-978	XLOC_001113	-	Expressed	gi|17225202|gb|AAL37297.1|AF323581_1 beta transducin-like protein HET-E4s [Podospora anserina] (eval=3.62522e-56; aligned=184bp[18.85%])	-	Heterokaryon incompatibility protein (HET) (start=25 stop=113; global eval=3.1e-25; domain I-eval=2.9e-21)	-	-
Plyc_v1_00001505	Contig384:93-1086	XLOC_001113	-	Expressed	gi|17225206|gb|AAL37299.1|AF323583_1 beta transducin-like protein HET-E2C*4 [Podospora anserina] (eval=1.20944e-45; aligned=149bp[15.97%])	-	Heterokaryon incompatibility protein (HET) (start=20 stop=108; global eval=7.3e-25; domain I-eval=4.9e-21)	-	-
Plyc_v1_00001506	Contig384:1359-2173	XLOC_001114	-	-	gi|390367103|ref|XP_003731184.1| PREDICTED: uncharacterized protein LOC100893278, partial [Strongylocentrotus purpuratus] (eval=2.27273e-11; aligned=168bp[22.05%])	er associated chaperone (GO:0005515, F, protein binding; GO:0019538, P, protein metabolic process)	DnaJ domain (start=110 stop=170; global eval=6.3e-17; domain I-eval=1.1e-16)	-	-
Plyc_v1_00001512	Contig384:2859-6365	XLOC_001115	-	Expressed	gi|189194773|ref|XP_001933725.1| fungal cellulose binding domain containing protein [Pyrenophora tritici-repentis Pt-1C-BFP] >gi|187979289|gb|EDU45915.1| fungal cellulose binding domain containing protein [Pyrenophora tritici-repentis Pt-1C-BFP] (eval=1.01316e-117; aligned=337bp[9.61%])	fungal cellulose binding domain-containing protein (GO:0005576, C, extracellular region; GO:0005975, P, carbohydrate metabolic process; GO:0030246, F, carbohydrate binding)	Glycosyl hydrolase family 61 (start=2 stop=231; global eval=1.9e-48; domain I-eval=3e-48)|Fungal cellulose binding domain (start=290 stop=317; global eval=6.4e-10; domain I-eval=1.7e-09)	GH61 (start=2 stop=215; eval=2.1e-60; cov=0.981566820276498)|CBM1 (start=2 stop=29; eval=2.1e-11; cov=0.931034482758621)	-
Plyc_v1_00001507	Contig384:2895-4246	XLOC_001115	-	Expressed	gi|189194773|ref|XP_001933725.1| fungal cellulose binding domain containing protein [Pyrenophora tritici-repentis Pt-1C-BFP] >gi|187979289|gb|EDU45915.1| fungal cellulose binding domain containing protein [Pyrenophora tritici-repentis Pt-1C-BFP] (eval=2.97958e-118; aligned=337bp[26.16%])	fungal cellulose binding domain-containing protein (GO:0005576, C, extracellular region; GO:0005975, P, carbohydrate metabolic process; GO:0030246, F, carbohydrate binding)	Glycosyl hydrolase family 61 (start=2 stop=231; global eval=1.9e-48; domain I-eval=3e-48)|Fungal cellulose binding domain (start=290 stop=317; global eval=6.4e-10; domain I-eval=1.7e-09)	GH61 (start=2 stop=215; eval=2.1e-60; cov=0.981566820276498)|CBM1 (start=2 stop=29; eval=2.1e-11; cov=0.931034482758621)	-
Plyc_v1_00001508	Contig384:2895-4246	XLOC_001115	-	Expressed	gi|189194773|ref|XP_001933725.1| fungal cellulose binding domain containing protein [Pyrenophora tritici-repentis Pt-1C-BFP] >gi|187979289|gb|EDU45915.1| fungal cellulose binding domain containing protein [Pyrenophora tritici-repentis Pt-1C-BFP] (eval=1.18216e-114; aligned=331bp[25.38%])	fungal cellulose binding domain-containing protein (GO:0005576, C, extracellular region; GO:0005975, P, carbohydrate metabolic process; GO:0030246, F, carbohydrate binding)	Glycosyl hydrolase family 61 (start=2 stop=231; global eval=3.4e-48; domain I-eval=4.7e-48)|Fungal cellulose binding domain (start=290 stop=316; global eval=1.8e-09; domain I-eval=4.7e-09)	GH61 (start=2 stop=215; eval=3.3e-60; cov=0.981566820276498)|CBM1 (start=2 stop=28; eval=3.4e-10; cov=0.896551724137931)	-
Plyc_v1_00001509	Contig384:3007-4246	XLOC_001115	-	Expressed	gi|189194773|ref|XP_001933725.1| fungal cellulose binding domain containing protein [Pyrenophora tritici-repentis Pt-1C-BFP] >gi|187979289|gb|EDU45915.1| fungal cellulose binding domain containing protein [Pyrenophora tritici-repentis Pt-1C-BFP] (eval=9.62716e-115; aligned=331bp[29.34%])	fungal cellulose binding domain-containing protein (GO:0005576, C, extracellular region; GO:0005975, P, carbohydrate metabolic process; GO:0030246, F, carbohydrate binding)	Glycosyl hydrolase family 61 (start=2 stop=231; global eval=3.4e-48; domain I-eval=4.8e-48)|Fungal cellulose binding domain (start=290 stop=316; global eval=1.9e-09; domain I-eval=4.7e-09)	GH61 (start=2 stop=215; eval=3.3e-60; cov=0.981566820276498)|CBM1 (start=2 stop=28; eval=3.5e-10; cov=0.896551724137931)	-
Plyc_v1_00001510	Contig384:4626-6714	XLOC_001116	ORPHAN	Expressed	gi|189201033|ref|XP_001936853.1| kinesin light chain 1 [Pyrenophora tritici-repentis Pt-1C-BFP] >gi|187983952|gb|EDU49440.1| kinesin light chain 1 [Pyrenophora tritici-repentis Pt-1C-BFP] (eval=7.93321e-18; aligned=66bp[3.37%])	kinesin light chain 1 (GO:0003676, F, nucleic acid binding; GO:0005488, F, binding)	-	-	-
Plyc_v1_00001513	Contig385:5648-5964	XLOC_001117	ORPHAN	-	-	-	-	-	-
Plyc_v1_00001514	Contig387:284-5332	XLOC_001118	-	-	gi|116205631|ref|XP_001228626.1| predicted protein [Chaetomium globosum CBS 148.51] >gi|88176827|gb|EAQ84295.1| predicted protein [Chaetomium globosum CBS 148.51] (eval=4.9141e-54; aligned=497bp[10.51%])	-	Helitron helicase-like domain at N-terminus (start=230 stop=448; global eval=2.2e-35; domain I-eval=4.1e-35)|PIF1-like helicase (start=1117 stop=1264; global eval=2.9e-18; domain I-eval=8.2e-18)	-	-
Plyc_v1_00001515	Contig387:5851-6183	XLOC_001119	ORPHAN	-	-	-	-	-	-
Plyc_v1_00001517	Contig387:6745-8778	XLOC_001120	ORPHAN	Expressed	gi|322698912|gb|EFY90678.1| carbonic anhydrase 2 [Metarhizium acridum CQMa 102] (eval=9.39451e-29; aligned=287bp[15.36%])	-	-	-	-
Plyc_v1_00001516	Contig387:7048-8778	XLOC_001120	ORPHAN	Expressed	gi|322698912|gb|EFY90678.1| carbonic anhydrase 2 [Metarhizium acridum CQMa 102] (eval=6.98799e-29; aligned=287bp[19.33%])	carbonic anhydrase (GO:0005634, C, nucleus)	-	-	-
Plyc_v1_00001518	Contig387:8910-9202	XLOC_001121	ORPHAN	Expressed	-	-	-	-	-
Plyc_v1_00001520	Contig389:1-523	XLOC_001122	ORPHAN	Expressed	-	-	-	-	-
Plyc_v1_00001519	Contig389:7-762	XLOC_001122	ORPHAN	Expressed	gi|329351127|gb|AEB91357.1| gag protein [Verticillium dahliae VdLs.17] (eval=2.29108e-08; aligned=183bp[24.21%])	-	-	-	-
Plyc_v1_00001521	Contig39:128-274	XLOC_001123	ORPHAN	-	-	-	-	-	-
Plyc_v1_00001525	Contig390:1-1738	XLOC_001124	ORPHAN	Expressed	gi|154281299|ref|XP_001541462.1| predicted protein [Ajellomyces capsulatus NAm1] >gi|150411641|gb|EDN07029.1| predicted protein [Ajellomyces capsulatus NAm1] (eval=1.52901e-13; aligned=58bp[3.56%])	-	-	-	-
Plyc_v1_00001522	Contig390:7-639	XLOC_001124	ORPHAN	Expressed	-	-	-	-	-
Plyc_v1_00001524	Contig390:1165-1727	XLOC_001125	ORPHAN	Expressed	-	-	-	-	-
Plyc_v1_00001523	Contig390:870-1703	XLOC_001125	ORPHAN	Expressed	gi|154281299|ref|XP_001541462.1| predicted protein [Ajellomyces capsulatus NAm1] >gi|150411641|gb|EDN07029.1| predicted protein [Ajellomyces capsulatus NAm1] (eval=9.46724e-25; aligned=232bp[32.09%])	-	-	-	-
Plyc_v1_00001526	Contig390:870-1738	XLOC_001125	ORPHAN	Expressed	gi|154281299|ref|XP_001541462.1| predicted protein [Ajellomyces capsulatus NAm1] >gi|150411641|gb|EDN07029.1| predicted protein [Ajellomyces capsulatus NAm1] (eval=1.08425e-23; aligned=173bp[21.05%])	-	-	-	-
Plyc_v1_00001527	Contig390:1859-2408	XLOC_001126	ORPHAN	Expressed	-	-	-	-	-
Plyc_v1_00001528	Contig391:12013-12573	XLOC_001127	-	-	gi|255930183|ref|XP_002556651.1| Pc06g00360 [Penicillium chrysogenum Wisconsin 54-1255] >gi|211581264|emb|CAP79029.1| Pc06g00360 [Penicillium chrysogenum Wisconsin 54-1255] (eval=1.28025e-12; aligned=74bp[13.19%])	-	CENP-S associating Centromere protein X (start=110 stop=186; global eval=1.7e-24; domain I-eval=3.9e-24)	-	-
Plyc_v1_00001531	Contig391:13305-14922	XLOC_001128	-	Expressed	gi|258578439|ref|XP_002543401.1| predicted protein [Uncinocarpus reesii 1704] >gi|237903667|gb|EEP78068.1| predicted protein [Uncinocarpus reesii 1704] (eval=8.13676e-33; aligned=136bp[9.03%])	-	-	-	-
Plyc_v1_00001529	Contig391:13599-16923	XLOC_001128	-	Expressed	gi|340520463|gb|EGR50699.1| predicted protein [Trichoderma reesei QM6a] (eval=1.7272e-30; aligned=328bp[13.99%])	-	Phosphotransferase enzyme family (start=393 stop=513; global eval=2.5e-10; domain I-eval=4.7e-10)	-	-
Plyc_v1_00001530	Contig391:13809-16671	XLOC_001128	-	Expressed	gi|258578439|ref|XP_002543401.1| predicted protein [Uncinocarpus reesii 1704] >gi|237903667|gb|EEP78068.1| predicted protein [Uncinocarpus reesii 1704] (eval=1.04523e-32; aligned=136bp[7.43%])	-	Phosphotransferase enzyme family (start=375 stop=495; global eval=2.4e-10; domain I-eval=4.4e-10)	-	-
Plyc_v1_00001546	Contig391:15320-16846	XLOC_001128	-	Expressed	gi|340520463|gb|EGR50699.1| predicted protein [Trichoderma reesei QM6a] (eval=1.84323e-32; aligned=401bp[26.26%])	-	Phosphotransferase enzyme family (start=146 stop=268; global eval=1.3e-10; domain I-eval=1.6e-10)	-	-
Plyc_v1_00001532	Contig391:17146-18657	XLOC_001129	ORPHAN	-	gi|396488720|ref|XP_003842926.1| predicted protein [Leptosphaeria maculans JN3] >gi|312219504|emb|CBX99447.1| predicted protein [Leptosphaeria maculans JN3] (eval=5.27918e-48; aligned=546bp[36.11%])	-	-	-	-
Plyc_v1_00001547	Contig391:21456-25886	XLOC_001130	-	Expressed	gi|396488712|ref|XP_003842924.1| similar to pre-mRNA splicing factor 3b [Leptosphaeria maculans JN3] >gi|312219502|emb|CBX99445.1| similar to pre-mRNA splicing factor 3b [Leptosphaeria maculans JN3] (eval=0.0; aligned=1246bp[30.17%])	-	CPSF A subunit region (start=885 stop=1209; global eval=1.1e-84; domain I-eval=2.9e-84)|Mono-functional DNA-alkylating methyl methanesulfonate N-term (start=82 stop=595; global eval=1.3e-54; domain I-eval=1.9e-54)	-	-
Plyc_v1_00001548	Contig391:21456-25886	XLOC_001130	-	Expressed	gi|396488712|ref|XP_003842924.1| similar to pre-mRNA splicing factor 3b [Leptosphaeria maculans JN3] >gi|312219502|emb|CBX99445.1| similar to pre-mRNA splicing factor 3b [Leptosphaeria maculans JN3] (eval=0.0; aligned=1274bp[30.23%])	-	CPSF A subunit region (start=749 stop=1073; global eval=1.3e-84; domain I-eval=2.3e-84)|Mono-functional DNA-alkylating methyl methanesulfonate N-term (start=2 stop=459; global eval=5.3e-40; domain I-eval=7.8e-40)	-	-
Plyc_v1_00001533	Contig391:21628-25651	XLOC_001130	-	Expressed	gi|396488712|ref|XP_003842924.1| similar to pre-mRNA splicing factor 3b [Leptosphaeria maculans JN3] >gi|312219502|emb|CBX99445.1| similar to pre-mRNA splicing factor 3b [Leptosphaeria maculans JN3] (eval=0.0; aligned=1240bp[33.63%])	nuclear mrna splicing (GO:0003676, F, nucleic acid binding; GO:0005634, C, nucleus)	CPSF A subunit region (start=867 stop=1191; global eval=1.5e-84; domain I-eval=2.8e-84)|Mono-functional DNA-alkylating methyl methanesulfonate N-term (start=80 stop=577; global eval=6.8e-50; domain I-eval=1.1e-49)	-	-
Plyc_v1_00001534	Contig391:21960-25778	XLOC_001130	-	Expressed	gi|396488712|ref|XP_003842924.1| similar to pre-mRNA splicing factor 3b [Leptosphaeria maculans JN3] >gi|312219502|emb|CBX99445.1| similar to pre-mRNA splicing factor 3b [Leptosphaeria maculans JN3] (eval=0.0; aligned=1165bp[31.87%])	nuclear mrna splicing (GO:0003676, F, nucleic acid binding; GO:0005634, C, nucleus)	CPSF A subunit region (start=749 stop=1073; global eval=1.3e-84; domain I-eval=2.3e-84)|Mono-functional DNA-alkylating methyl methanesulfonate N-term (start=2 stop=459; global eval=5.3e-40; domain I-eval=7.8e-40)	-	-
Plyc_v1_00001535	Contig391:28150-28400	XLOC_001131	ORPHAN	-	-	-	-	-	-
Plyc_v1_00001549	Contig391:37533-40922	XLOC_001132	-	Expressed	gi|396466358|ref|XP_003837674.1| similar to histidine acid phosphatase [Leptosphaeria maculans JN3] >gi|312214236|emb|CBX94230.1| similar to histidine acid phosphatase [Leptosphaeria maculans JN3] (eval=3.40145e-178; aligned=432bp[12.97%])	histidine acid phosphatase (GO:0016787, F, hydrolase activity; GO:0008152, P, metabolic process)	Histidine phosphatase superfamily (branch 2) (start=9 stop=253; global eval=1.4e-12; domain I-eval=2.2e-12)	-	-
Plyc_v1_00001536	Contig391:37622-39449	XLOC_001132	-	Expressed	gi|396466358|ref|XP_003837674.1| similar to histidine acid phosphatase [Leptosphaeria maculans JN3] >gi|312214236|emb|CBX94230.1| similar to histidine acid phosphatase [Leptosphaeria maculans JN3] (eval=8.88698e-152; aligned=393bp[31.19%])	histidine acid phosphatase (GO:0016787, F, hydrolase activity; GO:0008152, P, metabolic process)	Histidine phosphatase superfamily (branch 2) (start=38 stop=286; global eval=7.3e-13; domain I-eval=1.1e-12)	-	-
Plyc_v1_00001550	Contig391:169-1798	XLOC_001133	ORPHAN	Expressed	gi|361124774|gb|EHK96845.1| putative Zinc finger protein REH1 [Glarea lozoyensis 74030] (eval=7.18999e-26; aligned=308bp[20.82%])	-	-	-	-
Plyc_v1_00001537	Contig391:458-1758	XLOC_001133	ORPHAN	Expressed	gi|361124774|gb|EHK96845.1| putative Zinc finger protein REH1 [Glarea lozoyensis 74030] (eval=2.28637e-25; aligned=292bp[26.81%])	-	-	-	-
Plyc_v1_00001538	Contig391:487-1651	XLOC_001133	ORPHAN	Expressed	gi|361124774|gb|EHK96845.1| putative Zinc finger protein REH1 [Glarea lozoyensis 74030] (eval=1.85582e-25; aligned=292bp[30.7%])	-	-	-	-
Plyc_v1_00001539	Contig391:6303-8233	XLOC_001134	ORPHAN	Expressed	gi|396488748|ref|XP_003842933.1| similar to MIF domain containing protein [Leptosphaeria maculans JN3] >gi|312219511|emb|CBX99454.1| similar to MIF domain containing protein [Leptosphaeria maculans JN3] (eval=3.1601e-125; aligned=363bp[19.35%])	-	-	-	-
Plyc_v1_00001540	Contig391:18984-21295	XLOC_001135	ORPHAN	-	gi|396488716|ref|XP_003842925.1| similar to SDA1 domain-containing protein [Leptosphaeria maculans JN3] >gi|312219503|emb|CBX99446.1| similar to SDA1 domain-containing protein [Leptosphaeria maculans JN3] (eval=0.0; aligned=741bp[32.76%])	-	-	-	-
Plyc_v1_00001541	Contig391:29385-31789	XLOC_001136	ORPHAN	Expressed	gi|327351714|gb|EGE80571.1| BZIP family transcription factor [Ajellomyces dermatitidis ATCC 18188] (eval=1.27584e-54; aligned=667bp[29.1%])	bzip family transcription factor (GO:0003700, F, sequence-specific DNA binding transcription factor activity; GO:0003677, F, DNA binding; GO:0005654, C, nucleoplasm; GO:0043234, C, protein complex; GO:0006350, N, ; GO:0050789, P, regulation of biological process)	-	-	lcl|369_phi_base_3_2_protein.fas (eval=2.45849e-48)
Plyc_v1_00001542	Contig391:29385-31794	XLOC_001136	ORPHAN	Expressed	gi|327351714|gb|EGE80571.1| BZIP family transcription factor [Ajellomyces dermatitidis ATCC 18188] (eval=1.28208e-54; aligned=667bp[29.0%])	bzip family transcription factor (GO:0003700, F, sequence-specific DNA binding transcription factor activity; GO:0003677, F, DNA binding; GO:0005654, C, nucleoplasm; GO:0043234, C, protein complex; GO:0006350, N, ; GO:0050789, P, regulation of biological process)	-	-	lcl|369_phi_base_3_2_protein.fas (eval=2.46937e-48)
Plyc_v1_00001551	Contig391:29702-31539	XLOC_001136	ORPHAN	Expressed	gi|327351714|gb|EGE80571.1| BZIP family transcription factor [Ajellomyces dermatitidis ATCC 18188] (eval=9.44186e-55; aligned=667bp[37.24%])	bzip family transcription factor (GO:0003700, F, sequence-specific DNA binding transcription factor activity; GO:0003677, F, DNA binding; GO:0005654, C, nucleoplasm; GO:0043234, C, protein complex; GO:0006350, N, ; GO:0050789, P, regulation of biological process)	-	-	lcl|369_phi_base_3_2_protein.fas (eval=1.87184e-48)
Plyc_v1_00001544	Contig391:32757-37372	XLOC_001137	ORPHAN	Expressed	gi|189208450|ref|XP_001940558.1| predicted protein [Pyrenophora tritici-repentis Pt-1C-BFP] >gi|187976651|gb|EDU43277.1| predicted protein [Pyrenophora tritici-repentis Pt-1C-BFP] (eval=0.0; aligned=947bp[20.74%])	-	-	-	-
Plyc_v1_00001543	Contig391:34321-37179	XLOC_001137	ORPHAN	Expressed	gi|189208450|ref|XP_001940558.1| predicted protein [Pyrenophora tritici-repentis Pt-1C-BFP] >gi|187976651|gb|EDU43277.1| predicted protein [Pyrenophora tritici-repentis Pt-1C-BFP] (eval=0.0; aligned=947bp[33.12%])	-	-	-	-
Plyc_v1_00001545	Contig391:38198-42242	XLOC_001138	-	Expressed	gi|189208484|ref|XP_001940575.1| phosphodiesterase/alkaline phosphatase D precursor [Pyrenophora tritici-repentis Pt-1C-BFP] >gi|187976668|gb|EDU43294.1| phosphodiesterase/alkaline phosphatase D precursor [Pyrenophora tritici-repentis Pt-1C-BFP] (eval=0.0; aligned=621bp[15.75%])	-	Histidine phosphatase superfamily (branch 2) (start=9 stop=253; global eval=1.4e-12; domain I-eval=2.2e-12)	-	-
Plyc_v1_00001552	Contig394:91-1913	XLOC_001139	-	-	gi|154274091|ref|XP_001537897.1| predicted protein [Ajellomyces capsulatus NAm1] >gi|150415505|gb|EDN10858.1| predicted protein [Ajellomyces capsulatus NAm1] (eval=3.52793e-73; aligned=643bp[35.27%])	pol-like protein (GO:0006259, P, DNA metabolic process; GO:0003676, F, nucleic acid binding)	Reverse transcriptase (RNA-dependent DNA polymerase) (start=511 stop=604; global eval=6.4e-19; domain I-eval=9.4e-19)|Integrase core domain (start=77 stop=190; global eval=8.9e-09; domain I-eval=3.2e-08)	-	-
Plyc_v1_00001553	Contig395:227-530	XLOC_001140	ORPHAN	-	-	-	-	-	-
Plyc_v1_00001554	Contig396:4664-4912	XLOC_001141	ORPHAN	-	-	-	-	-	-
Plyc_v1_00001555	Contig397:122-540	XLOC_001142	ORPHAN	-	-	-	-	-	-
Plyc_v1_00001556	Contig397:2404-3033	XLOC_001143	ORPHAN	Expressed	-	-	-	-	-
Plyc_v1_00001557	Contig398:176-637	XLOC_001144	-	-	gi|154304139|ref|XP_001552475.1| predicted protein [Botryotinia fuckeliana B05.10] (eval=9.11483e-11; aligned=79bp[17.1%])	-	-	-	-
Plyc_v1_00001562	Contig400:16-1398	XLOC_001145	ORPHAN	Expressed	gi|119195853|ref|XP_001248530.1| predicted protein [Coccidioides immitis RS] (eval=1.92365e-09; aligned=110bp[7.95%])	-	-	-	-
Plyc_v1_00001558	Contig400:180-1341	XLOC_001145	ORPHAN	Expressed	gi|119195853|ref|XP_001248530.1| predicted protein [Coccidioides immitis RS] (eval=1.39582e-09; aligned=110bp[9.9%])	-	-	-	-
Plyc_v1_00001559	Contig400:180-1403	XLOC_001145	ORPHAN	Expressed	gi|119195853|ref|XP_001248530.1| predicted protein [Coccidioides immitis RS] (eval=1.21122e-09; aligned=110bp[10.85%])	-	-	-	-
Plyc_v1_00001560	Contig400:180-1403	XLOC_001145	ORPHAN	Expressed	gi|119195853|ref|XP_001248530.1| predicted protein [Coccidioides immitis RS] (eval=8.59164e-08; aligned=107bp[10.62%])	-	-	-	-
Plyc_v1_00001563	Contig400:243-1398	XLOC_001145	ORPHAN	Expressed	gi|119195853|ref|XP_001248530.1| predicted protein [Coccidioides immitis RS] (eval=1.16797e-09; aligned=110bp[11.06%])	-	-	-	-
Plyc_v1_00001564	Contig400:414-1398	XLOC_001145	ORPHAN	Expressed	gi|119195853|ref|XP_001248530.1| predicted protein [Coccidioides immitis RS] (eval=9.42421e-10; aligned=110bp[12.56%])	-	-	-	-
Plyc_v1_00001561	Contig400:685-941	XLOC_001145	ORPHAN	Expressed	-	-	-	-	-
Plyc_v1_00001565	Contig400:2766-4652	XLOC_001146	-	Expressed	gi|156048440|ref|XP_001590187.1| predicted protein [Sclerotinia sclerotiorum 1980] >gi|154693348|gb|EDN93086.1| predicted protein [Sclerotinia sclerotiorum 1980 UF-70] (eval=1.04622e-25; aligned=84bp[4.63%])	-	-	-	-
Plyc_v1_00001566	Contig401:26-873	XLOC_001147	ORPHAN	Expressed	-	-	-	-	-
Plyc_v1_00001567	Contig402:1173-1601	XLOC_001148	ORPHAN	-	-	-	-	-	-
Plyc_v1_00001568	Contig403:128-324	XLOC_001149	ORPHAN	-	-	-	-	-	-
Plyc_v1_00001569	Contig405:108-842	XLOC_001150	ORPHAN	-	gi|322702389|gb|EFY94044.1| transposase-like protein [Metarhizium anisopliae ARSEF 23] (eval=6.45666e-45; aligned=224bp[30.48%])	transposase-like protein (GO:0005515, F, protein binding; GO:0003676, F, nucleic acid binding)	-	-	-
Plyc_v1_00001570	Contig406:1642-2988	XLOC_001151	-	Expressed	-	-	-	-	-
Plyc_v1_00001571	Contig406:4594-5890	XLOC_001152	ORPHAN	Expressed	gi|347826964|emb|CCD42661.1| similar to patatin-like phospholipase [Botryotinia fuckeliana] (eval=1.24125e-22; aligned=346bp[34.22%])	patatin-like serine (GO:0006629, P, lipid metabolic process)	-	-	-
Plyc_v1_00001573	Contig407:26-1560	XLOC_001153	-	Expressed	gi|7981425|emb|CAB91877.1| polyprotein [Phaeosphaeria nodorum] (eval=0.0; aligned=439bp[29.86%])	-	Reverse transcriptase (RNA-dependent DNA polymerase) (start=252 stop=420; global eval=1e-44; domain I-eval=1.5e-44)	-	-
Plyc_v1_00001574	Contig407:467-1560	XLOC_001153	-	Expressed	gi|7981425|emb|CAB91877.1| polyprotein [Phaeosphaeria nodorum] (eval=5.111e-115; aligned=221bp[21.33%])	-	Reverse transcriptase (RNA-dependent DNA polymerase) (start=44 stop=212; global eval=3.2e-45; domain I-eval=4.4e-45)	-	-
Plyc_v1_00001572	Contig407:8-1560	XLOC_001153	-	Expressed	gi|7981425|emb|CAB91877.1| polyprotein [Phaeosphaeria nodorum] (eval=0.0; aligned=445bp[28.65%])	-	Reverse transcriptase (RNA-dependent DNA polymerase) (start=237 stop=405; global eval=1e-44; domain I-eval=1.5e-44)	-	-
Plyc_v1_00001577	Contig408:13-1538	XLOC_001154	-	Expressed	gi|221504759|gb|EEE30424.1| DnaJ domain-containing protein, putative [Toxoplasma gondii VEG] (eval=4.57174e-07; aligned=185bp[12.12%])	-	-	-	-
Plyc_v1_00001575	Contig408:539-2150	XLOC_001154	-	Expressed	gi|221504759|gb|EEE30424.1| DnaJ domain-containing protein, putative [Toxoplasma gondii VEG] (eval=1.12121e-08; aligned=194bp[12.46%])	chaperone regulator (GO:0005515, F, protein binding)	DnaJ domain (start=140 stop=191; global eval=1.4e-08; domain I-eval=4.7e-08)	-	-
Plyc_v1_00001576	Contig408:5191-5532	XLOC_001155	ORPHAN	-	-	-	-	-	-
Plyc_v1_00001578	Contig409:1350-1793	XLOC_001156	-	Expressed	gi|189210800|ref|XP_001941731.1| thermoresistant gluconokinase family protein [Pyrenophora tritici-repentis Pt-1C-BFP] >gi|187977824|gb|EDU44450.1| thermoresistant gluconokinase family protein [Pyrenophora tritici-repentis Pt-1C-BFP] (eval=2.21863e-33; aligned=98bp[22.07%])	-	-	-	-
Plyc_v1_00001579	Contig409:2110-2592	XLOC_001156	ORPHAN	Expressed	-	-	-	-	-
Plyc_v1_00001581	Contig409:699-2614	XLOC_001156	-	Expressed	gi|189210800|ref|XP_001941731.1| thermoresistant gluconokinase family protein [Pyrenophora tritici-repentis Pt-1C-BFP] >gi|187977824|gb|EDU44450.1| thermoresistant gluconokinase family protein [Pyrenophora tritici-repentis Pt-1C-BFP] (eval=3.07605e-43; aligned=108bp[5.64%])	-	-	-	-
Plyc_v1_00001580	Contig409:2051-2464	XLOC_001157	ORPHAN	Expressed	-	-	-	-	-
Plyc_v1_00001582	Contig409:908-2614	XLOC_001157	-	Expressed	gi|189210800|ref|XP_001941731.1| thermoresistant gluconokinase family protein [Pyrenophora tritici-repentis Pt-1C-BFP] >gi|187977824|gb|EDU44450.1| thermoresistant gluconokinase family protein [Pyrenophora tritici-repentis Pt-1C-BFP] (eval=2.65949e-43; aligned=108bp[6.33%])	-	-	-	-
Plyc_v1_00001583	Contig41:628-1020	XLOC_001158	ORPHAN	-	gi|189199828|ref|XP_001936251.1| cat eye syndrome critical region protein 1 [Pyrenophora tritici-repentis Pt-1C-BFP] >gi|187983350|gb|EDU48838.1| cat eye syndrome critical region protein 1 [Pyrenophora tritici-repentis Pt-1C-BFP] (eval=6.65478e-14; aligned=126bp[38.53%])	-	-	-	-
Plyc_v1_00001584	Contig41:3324-4101	XLOC_001159	ORPHAN	Expressed	-	-	-	-	-
Plyc_v1_00001585	Contig411:56-211	XLOC_001160	ORPHAN	-	-	-	-	-	-
Plyc_v1_00001586	Contig412:708-899	XLOC_001161	ORPHAN	-	-	-	-	-	-
Plyc_v1_00001587	Contig413:38-1557	XLOC_001162	ORPHAN	Expressed	-	-	-	-	-
Plyc_v1_00001588	Contig413:789-1124	XLOC_001162	ORPHAN	Expressed	-	-	-	-	-
Plyc_v1_00001589	Contig414:628-828	XLOC_001163	ORPHAN	-	-	-	-	-	-
Plyc_v1_00001593	Contig414:1069-6596	XLOC_001164	ORPHAN	Expressed	gi|322692310|gb|EFY84234.1| serine/threonine-protein kinase Sgk2 [Metarhizium acridum CQMa 102] (eval=1.79795e-165; aligned=589bp[10.78%])	-	-	-	-
Plyc_v1_00001590	Contig414:2015-2623	XLOC_001164	ORPHAN	Expressed	-	-	-	-	-
Plyc_v1_00001591	Contig414:3021-5523	XLOC_001165	ORPHAN	Expressed	gi|326484988|gb|EGE08998.1| FunK1 protein kinase [Trichophyton equinum CBS 127.97] (eval=1.06552e-151; aligned=789bp[36.13%])	-	-	-	-
Plyc_v1_00001592	Contig414:3091-6487	XLOC_001165	ORPHAN	Expressed	gi|322703833|gb|EFY95436.1| serine/threonine-protein kinase Sgk2 [Metarhizium anisopliae ARSEF 23] (eval=4.03598e-165; aligned=625bp[18.64%])	-	-	-	-
Plyc_v1_00001594	Contig414:45-577	XLOC_001166	ORPHAN	Expressed	-	-	-	-	-
Plyc_v1_00001595	Contig415:166-323	XLOC_001167	ORPHAN	-	-	-	-	-	-
Plyc_v1_00001596	Contig416:222-578	XLOC_001168	ORPHAN	Expressed	gi|380471990|emb|CCF47008.1| isoflavone reductase [Colletotrichum higginsianum] (eval=9.76914e-26; aligned=92bp[29.77%])	-	-	-	-
Plyc_v1_00001597	Contig417:2543-3132	XLOC_001169	ORPHAN	-	-	-	-	-	-
Plyc_v1_00001598	Contig418:1-1037	XLOC_001170	ORPHAN	Expressed	-	-	-	-	-
Plyc_v1_00001599	Contig418:113-965	XLOC_001170	ORPHAN	Expressed	-	-	-	-	-
Plyc_v1_00001600	Contig419:1-485	XLOC_001171	ORPHAN	Expressed	gi|261336140|dbj|BAI44772.1| pol-like protein [Alternaria alternata] (eval=7.39496e-20; aligned=69bp[14.23%])	-	-	-	-
Plyc_v1_00001602	Contig420:1142-2473	XLOC_001172	-	Expressed	gi|21262157|emb|CAD32687.1| putative transposase [Phaeosphaeria nodorum] (eval=2.43986e-38; aligned=147bp[15.65%])	hypothetical protein PTT_08259 (GO:0003677, F, DNA binding)	DDE superfamily endonuclease (start=163 stop=231; global eval=1.8e-17; domain I-eval=2.6e-13)	-	-
Plyc_v1_00001603	Contig420:2-2204	XLOC_001172	-	Expressed	gi|21262157|emb|CAD32687.1| putative transposase [Phaeosphaeria nodorum] (eval=2.66394e-93; aligned=298bp[14.76%])	fot5 transposase (GO:0003676, F, nucleic acid binding)	DDE superfamily endonuclease (start=8 stop=97; global eval=4.9e-20; domain I-eval=5.3e-20)	-	-
Plyc_v1_00001601	Contig420:29-2617	XLOC_001172	-	Expressed	gi|21262157|emb|CAD32687.1| putative transposase [Phaeosphaeria nodorum] (eval=1.10801e-118; aligned=437bp[16.88%])	transposase (GO:0003676, F, nucleic acid binding)	DDE superfamily endonuclease (start=2 stop=94; global eval=1.2e-19; domain I-eval=1.6e-19)	-	-
Plyc_v1_00001604	Contig421:2-503	XLOC_001173	-	Expressed	gi|189211581|ref|XP_001942120.1| HMG box protein [Pyrenophora tritici-repentis Pt-1C-BFP] >gi|187979319|gb|EDU45945.1| HMG box protein [Pyrenophora tritici-repentis Pt-1C-BFP] (eval=9.06319e-48; aligned=106bp[21.12%])	-	-	-	-
Plyc_v1_00001605	Contig422:22-252	XLOC_001174	ORPHAN	-	-	-	-	-	-
Plyc_v1_00001606	Contig423:1500-1763	XLOC_001175	ORPHAN	-	gi|189212286|ref|XP_001942465.1| telomere-linked helicase 1 [Pyrenophora tritici-repentis Pt-1C-BFP] >gi|187980701|gb|EDU47327.1| telomere-linked helicase 1 [Pyrenophora tritici-repentis Pt-1C-BFP] (eval=6.18763e-12; aligned=87bp[42.03%])	-	-	-	-
Plyc_v1_00001607	Contig424:12-2037	XLOC_001176	-	Expressed	gi|242802247|ref|XP_002483935.1| short-chain dehydrogenase, putative [Talaromyces stipitatus ATCC 10500] >gi|218717280|gb|EED16701.1| short-chain dehydrogenase, putative [Talaromyces stipitatus ATCC 10500] (eval=3.71619e-108; aligned=511bp[26.08%])	hypothetical protein CIMG_09263 (GO:0003677, F, DNA binding; GO:0006259, P, DNA metabolic process)	Transcriptional activator of glycolytic enzymes (start=524 stop=602; global eval=3e-25; domain I-eval=5.8e-25)	-	-
Plyc_v1_00001608	Contig424:7-1428	XLOC_001176	-	Expressed	gi|242802247|ref|XP_002483935.1| short-chain dehydrogenase, putative [Talaromyces stipitatus ATCC 10500] >gi|218717280|gb|EED16701.1| short-chain dehydrogenase, putative [Talaromyces stipitatus ATCC 10500] (eval=8.08002e-118; aligned=353bp[24.82%])	protein (GO:0003677, F, DNA binding; GO:0006259, P, DNA metabolic process)	-	-	-
Plyc_v1_00001609	Contig425:531-1037	XLOC_001177	ORPHAN	-	-	-	-	-	-
Plyc_v1_00001610	Contig425:2366-3156	XLOC_001178	ORPHAN	-	gi|170101328|ref|XP_001881881.1| predicted protein [Laccaria bicolor S238N-H82] >gi|164643236|gb|EDR07489.1| predicted protein [Laccaria bicolor S238N-H82] (eval=2.35375e-07; aligned=240bp[32.92%])	-	-	-	-
Plyc_v1_00001611	Contig426:2197-5580	XLOC_001179	-	-	gi|7522604|pir||T18348 probable pol polyprotein, truncated - rice blast fungus magnaporthe gypsy retrotransposon >gi|522302|gb|AAA33420.1| reverse transcriptase [Magnaporthe grisea] (eval=0.0; aligned=1109bp[32.77%])	retrotransposon nucleocapsid protein (GO:0003723, F, RNA binding; GO:0016740, F, transferase activity; GO:0006259, P, DNA metabolic process; GO:0009058, P, biosynthetic process)	Reverse transcriptase (RNA-dependent DNA polymerase) (start=206 stop=364; global eval=2.5e-21; domain I-eval=8.9e-21)|Integrase core domain (start=762 stop=882; global eval=4.6e-17; domain I-eval=1.4e-16)	-	lcl|748_phi_base_3_2_protein.fas (eval=0.0)
Plyc_v1_00001614	Contig427:10-1974	XLOC_001180	-	Expressed	gi|6683624|dbj|BAA89272.1| Pol [Alternaria alternata] (eval=0.0; aligned=662bp[36.41%])	-	-	-	lcl|748_phi_base_3_2_protein.fas (eval=9.78607e-138)
Plyc_v1_00001612	Contig427:104-1974	XLOC_001180	-	Expressed	gi|6683624|dbj|BAA89272.1| Pol [Alternaria alternata] (eval=0.0; aligned=607bp[36.26%])	-	-	-	lcl|748_phi_base_3_2_protein.fas (eval=1.80578e-130)
Plyc_v1_00001613	Contig427:104-1974	XLOC_001180	-	Expressed	gi|6683624|dbj|BAA89272.1| Pol [Alternaria alternata] (eval=0.0; aligned=607bp[33.33%])	-	-	-	lcl|748_phi_base_3_2_protein.fas (eval=4.68948e-156)
Plyc_v1_00001616	Contig428:2-785	XLOC_001181	ORPHAN	Expressed	-	-	-	-	-
Plyc_v1_00001615	Contig428:29-408	XLOC_001181	ORPHAN	-	-	-	-	-	-
Plyc_v1_00001617	Contig429:4-457	XLOC_001182	ORPHAN	Expressed	-	-	-	-	-
Plyc_v1_00001618	Contig43:100-975	XLOC_001183	ORPHAN	Expressed	-	-	-	-	-
Plyc_v1_00001620	Contig43:178-469	XLOC_001183	ORPHAN	Expressed	-	-	-	-	-
Plyc_v1_00001619	Contig43:27-469	XLOC_001183	ORPHAN	Expressed	-	-	-	-	-
Plyc_v1_00001621	Contig43:685-1028	XLOC_001183	ORPHAN	Expressed	-	-	-	-	-
Plyc_v1_00001622	Contig430:333-803	XLOC_001184	ORPHAN	-	-	hypothetical protein PTT_17790 (GO:0003676, F, nucleic acid binding; GO:0005488, F, binding)	-	-	-
Plyc_v1_00001623	Contig431:16-1689	XLOC_001185	-	-	gi|284434727|gb|ADB85424.1| putative retrotransposon protein [Phyllostachys edulis] (eval=2.87851e-66; aligned=561bp[33.51%])	copia-like retroelement pol polyprotein (GO:0006259, P, DNA metabolic process; GO:0003676, F, nucleic acid binding)	Reverse transcriptase (RNA-dependent DNA polymerase) (start=394 stop=546; global eval=3.3e-61; domain I-eval=5.3e-61)|Integrase core domain (start=7 stop=65; global eval=7.2e-09; domain I-eval=1.4e-08)	-	-
Plyc_v1_00001624	Contig433:607-803	XLOC_001186	ORPHAN	-	-	-	-	-	-
Plyc_v1_00001625	Contig433:786-1891	XLOC_001186	ORPHAN	Expressed	gi|6683624|dbj|BAA89272.1| Pol [Alternaria alternata] (eval=2.59111e-32; aligned=121bp[10.94%])	-	-	-	-
Plyc_v1_00001626	Contig434:590-820	XLOC_001187	ORPHAN	-	-	-	-	-	-
Plyc_v1_00001628	Contig435:14-695	XLOC_001188	ORPHAN	Expressed	-	-	-	-	-
Plyc_v1_00001627	Contig435:337-645	XLOC_001188	ORPHAN	-	-	-	-	-	-
Plyc_v1_00001629	Contig436:348-582	XLOC_001189	ORPHAN	-	-	-	-	-	-
Plyc_v1_00001630	Contig438:1302-1697	XLOC_001190	ORPHAN	-	-	-	-	-	-
Plyc_v1_00001632	Contig438:2253-3814	XLOC_001191	ORPHAN	Expressed	gi|317148494|ref|XP_003190200.1| extracellular serine-rich protein [Aspergillus oryzae RIB40] (eval=6.27878e-19; aligned=63bp[4.03%])	-	-	-	-
Plyc_v1_00001631	Contig438:2705-3738	XLOC_001191	ORPHAN	-	gi|255950804|ref|XP_002566169.1| Pc22g22750 [Penicillium chrysogenum Wisconsin 54-1255] >gi|211593186|emb|CAP99563.1| Pc22g22750 [Penicillium chrysogenum Wisconsin 54-1255] (eval=1.66923e-24; aligned=149bp[15.14%])	-	-	-	-
Plyc_v1_00001633	Contig438:3956-4434	XLOC_001192	ORPHAN	Expressed	-	-	-	-	-
Plyc_v1_00001637	Contig439:1891-2694	XLOC_001193	-	Expressed	gi|326485340|gb|EGE09350.1| Phosphotransferase enzyme family protein [Trichophyton equinum CBS 127.97] (eval=6.08544e-19; aligned=83bp[11.26%])	-	Choline/ethanolamine kinase (start=17 stop=90; global eval=6e-12; domain I-eval=6.5e-12)	-	-
Plyc_v1_00001638	Contig439:1891-2744	XLOC_001193	-	Expressed	gi|326485340|gb|EGE09350.1| Phosphotransferase enzyme family protein [Trichophyton equinum CBS 127.97] (eval=8.10986e-19; aligned=83bp[9.72%])	-	Choline/ethanolamine kinase (start=17 stop=90; global eval=6e-12; domain I-eval=6.5e-12)	-	-
Plyc_v1_00001634	Contig439:976-1471	XLOC_001194	ORPHAN	Expressed	-	-	-	-	-
Plyc_v1_00001639	Contig439:991-1606	XLOC_001194	ORPHAN	Expressed	-	-	-	-	-
Plyc_v1_00001635	Contig439:2963-4031	XLOC_001195	ORPHAN	-	gi|21262157|emb|CAD32687.1| putative transposase [Phaeosphaeria nodorum] (eval=2.0956e-83; aligned=331bp[33.23%])	hypothetical protein SNOG_08250 (GO:0003676, F, nucleic acid binding)	-	-	-
Plyc_v1_00001636	Contig439:334-758	XLOC_001196	ORPHAN	Expressed	-	-	-	-	-
Plyc_v1_00001640	Contig44:657-799	XLOC_001197	ORPHAN	-	gi|21262159|emb|CAD32689.1| putative transposase [Phaeosphaeria nodorum] (eval=4.10917e-08; aligned=44bp[30.77%])	-	-	-	-
Plyc_v1_00001641	Contig44:228-454	XLOC_001198	ORPHAN	Expressed	-	-	-	-	-
Plyc_v1_00001642	Contig441:1094-1713	XLOC_001199	ORPHAN	Expressed	-	-	-	-	-
Plyc_v1_00001646	Contig441:820-1713	XLOC_001199	ORPHAN	Expressed	-	-	-	-	-
Plyc_v1_00001647	Contig441:5393-8799	XLOC_001200	ORPHAN	Expressed	gi|116202723|ref|XP_001227173.1| predicted protein [Chaetomium globosum CBS 148.51] >gi|88177764|gb|EAQ85232.1| predicted protein [Chaetomium globosum CBS 148.51] (eval=3.49912e-35; aligned=454bp[13.54%])	-	-	-	-
Plyc_v1_00001648	Contig441:2019-2554	XLOC_001201	ORPHAN	Expressed	gi|396461745|ref|XP_003835484.1| predicted protein [Leptosphaeria maculans JN3] >gi|312212035|emb|CBX92119.1| predicted protein [Leptosphaeria maculans JN3] (eval=9.91085e-14; aligned=162bp[30.22%])	-	-	-	-
Plyc_v1_00001643	Contig441:2026-2428	XLOC_001201	ORPHAN	-	-	-	-	-	-
Plyc_v1_00001644	Contig441:6173-8766	XLOC_001202	ORPHAN	Expressed	gi|116178896|ref|XP_001219297.1| predicted protein [Chaetomium globosum CBS 148.51] >gi|88184373|gb|EAQ91841.1| predicted protein [Chaetomium globosum CBS 148.51] (eval=4.5045e-40; aligned=759bp[30.01%])	-	-	-	-
Plyc_v1_00001645	Contig441:14-290	XLOC_001203	ORPHAN	Expressed	-	-	-	-	-
Plyc_v1_00001649	Contig441:4458-5062	XLOC_001204	ORPHAN	Expressed	gi|255952148|ref|XP_002566840.1| Pc24g01940 [Penicillium chrysogenum Wisconsin 54-1255] >gi|211904462|emb|CAP87102.1| Pc24g01940 [Penicillium chrysogenum Wisconsin 54-1255] (eval=2.69659e-12; aligned=46bp[7.6%])	-	-	-	-
Plyc_v1_00001650	Contig441:8880-9643	XLOC_001205	ORPHAN	Expressed	-	-	-	-	-
Plyc_v1_00001651	Contig443:190-1265	XLOC_001206	ORPHAN	-	gi|258572582|ref|XP_002545053.1| predicted protein [Uncinocarpus reesii 1704] >gi|237905323|gb|EEP79724.1| predicted protein [Uncinocarpus reesii 1704] (eval=4.27602e-47; aligned=266bp[27.03%])	-	-	-	-
Plyc_v1_00001652	Contig444:59-245	XLOC_001207	ORPHAN	-	-	-	-	-	-
Plyc_v1_00001653	Contig445:28-183	XLOC_001208	-	-	gi|317157856|ref|XP_003190891.1| kinesin light chain [Aspergillus oryzae RIB40] (eval=1.31003e-09; aligned=50bp[32.05%])	-	-	-	-
Plyc_v1_00001655	Contig446:41-647	XLOC_001209	-	Expressed	gi|317157856|ref|XP_003190891.1| kinesin light chain [Aspergillus oryzae RIB40] (eval=1.76576e-27; aligned=85bp[14.0%])	-	Tetratricopeptide repeat (start=2 stop=63; global eval=1.1e-15; domain I-eval=8.2e-10)	-	-
Plyc_v1_00001654	Contig446:75-506	XLOC_001209	-	Expressed	gi|317157856|ref|XP_003190891.1| kinesin light chain [Aspergillus oryzae RIB40] (eval=2.28719e-14; aligned=76bp[37.81%])	-	Tetratricopeptide repeat (start=2 stop=53; global eval=2.4e-08; domain I-eval=2.9e-08)	-	-
Plyc_v1_00001656	Contig447:170-367	XLOC_001210	ORPHAN	-	-	-	-	-	-
Plyc_v1_00001657	Contig448:154-509	XLOC_001211	ORPHAN	-	-	-	-	-	-
Plyc_v1_00001658	Contig448:80-696	XLOC_001211	ORPHAN	Expressed	-	-	-	-	-
Plyc_v1_00001659	Contig449:13-529	XLOC_001212	-	Expressed	gi|322702385|gb|EFY94041.1| reverse transcriptase, putative [Metarhizium anisopliae ARSEF 23] (eval=8.79349e-46; aligned=160bp[30.95%])	reverse transcriptase (GO:0003723, F, RNA binding; GO:0016740, F, transferase activity; GO:0006259, P, DNA metabolic process; GO:0009058, P, biosynthetic process)	-	-	-
Plyc_v1_00001660	Contig449:13-958	XLOC_001212	-	Expressed	gi|212541620|ref|XP_002150965.1| reverse transcriptase, putative [Penicillium marneffei ATCC 18224] >gi|210068264|gb|EEA22356.1| reverse transcriptase, putative [Penicillium marneffei ATCC 18224] (eval=2.29118e-65; aligned=275bp[30.76%])	reverse transcriptase (GO:0003723, F, RNA binding; GO:0016740, F, transferase activity; GO:0006259, P, DNA metabolic process; GO:0009058, P, biosynthetic process)	Reverse transcriptase (RNA-dependent DNA polymerase) (start=23 stop=148; global eval=1.3e-14; domain I-eval=1.3e-11)	-	-
Plyc_v1_00001661	Contig449:1019-1318	XLOC_001213	ORPHAN	-	-	-	-	-	-
Plyc_v1_00001662	Contig45:490-594	XLOC_001214	ORPHAN	-	-	-	-	-	-
Plyc_v1_00001663	Contig450:1662-1886	XLOC_001215	ORPHAN	-	-	-	-	-	-
Plyc_v1_00001664	Contig451:60-488	XLOC_001216	-	-	gi|400593580|gb|EJP61512.1| transposase-like protein [Beauveria bassiana ARSEF 2860] (eval=4.01113e-27; aligned=134bp[31.24%])	transposase-like protein (GO:0005515, F, protein binding; GO:0003676, F, nucleic acid binding)	hAT family dimerisation domain (start=33 stop=102; global eval=1.5e-17; domain I-eval=1.9e-17)	-	-
Plyc_v1_00001667	Contig452:143-385	XLOC_001217	-	Expressed	-	-	Protein of unknown function (DUF3435) (start=2 stop=42; global eval=6.3e-08; domain I-eval=6.3e-08)	-	-
Plyc_v1_00001665	Contig452:842-976	XLOC_001218	ORPHAN	-	-	-	-	-	-
Plyc_v1_00001666	Contig452:34-366	XLOC_001219	-	-	gi|380482099|emb|CCF41454.1| C2H2 finger domain-containing protein [Colletotrichum higginsianum] (eval=8.36724e-17; aligned=80bp[24.02%])	-	Protein of unknown function (DUF3435) (start=20 stop=98; global eval=2.3e-28; domain I-eval=2.5e-28)	-	-
Plyc_v1_00001669	Contig455:1-1205	XLOC_001220	-	Expressed	gi|134077782|emb|CAK45822.1| unnamed protein product [Aspergillus niger] (eval=5.49944e-180; aligned=402bp[33.36%])	reverse transcriptase (GO:0003723, F, RNA binding; GO:0016740, F, transferase activity; GO:0006259, P, DNA metabolic process; GO:0009058, P, biosynthetic process)	-	-	-
Plyc_v1_00001668	Contig455:145-1205	XLOC_001220	-	Expressed	gi|212547169|ref|XP_002153737.1| reverse transcriptase, putative [Penicillium marneffei ATCC 18224] >gi|210064393|gb|EEA18490.1| reverse transcriptase, putative [Penicillium marneffei ATCC 18224] (eval=6.5432e-149; aligned=322bp[32.14%])	reverse transcriptase (GO:0003723, F, RNA binding; GO:0016740, F, transferase activity; GO:0006259, P, DNA metabolic process; GO:0009058, P, biosynthetic process)	-	-	-
Plyc_v1_00001670	Contig458:10-1859	XLOC_001221	ORPHAN	Expressed	gi|400592839|gb|EJP60888.1| transposase-like protein [Beauveria bassiana ARSEF 2860] (eval=3.94195e-77; aligned=543bp[30.47%])	transposase-like protein (GO:0005515, F, protein binding; GO:0003676, F, nucleic acid binding)	-	-	-
Plyc_v1_00001671	Contig458:793-2627	XLOC_001221	ORPHAN	Expressed	gi|322702285|gb|EFY93973.1| restless-like transposase [Metarhizium anisopliae ARSEF 23] (eval=2.86589e-101; aligned=383bp[20.87%])	transposase-like protein (GO:0003676, F, nucleic acid binding)	-	-	-
Plyc_v1_00001672	Contig459:817-1052	XLOC_001222	ORPHAN	-	-	-	-	-	-
Plyc_v1_00001673	Contig46:467-626	XLOC_001223	ORPHAN	-	-	-	-	-	-
Plyc_v1_00001674	Contig460:943-2182	XLOC_001224	ORPHAN	-	-	-	-	-	-
Plyc_v1_00001675	Contig462:562-736	XLOC_001225	ORPHAN	-	-	-	-	-	-
Plyc_v1_00001676	Contig463:25-868	XLOC_001226	ORPHAN	Expressed	gi|189197887|ref|XP_001935281.1| kinesin light chain 1 [Pyrenophora tritici-repentis Pt-1C-BFP] >gi|187981229|gb|EDU47855.1| kinesin light chain 1 [Pyrenophora tritici-repentis Pt-1C-BFP] (eval=3.55829e-87; aligned=256bp[32.32%])	kinesin light chain (GO:0003774, F, motor activity; GO:0005856, C, cytoskeleton; GO:0043234, C, protein complex; GO:0005515, F, protein binding; GO:0008150, P, biological_process)	-	-	-
Plyc_v1_00001677	Contig463:25-868	XLOC_001226	ORPHAN	Expressed	gi|189197887|ref|XP_001935281.1| kinesin light chain 1 [Pyrenophora tritici-repentis Pt-1C-BFP] >gi|187981229|gb|EDU47855.1| kinesin light chain 1 [Pyrenophora tritici-repentis Pt-1C-BFP] (eval=3.24927e-78; aligned=226bp[31.48%])	kinesin light chain (GO:0003774, F, motor activity; GO:0005856, C, cytoskeleton; GO:0043234, C, protein complex; GO:0005515, F, protein binding; GO:0008150, P, biological_process)	-	-	-
Plyc_v1_00001678	Contig463:25-868	XLOC_001226	ORPHAN	Expressed	gi|189197887|ref|XP_001935281.1| kinesin light chain 1 [Pyrenophora tritici-repentis Pt-1C-BFP] >gi|187981229|gb|EDU47855.1| kinesin light chain 1 [Pyrenophora tritici-repentis Pt-1C-BFP] (eval=4.69569e-78; aligned=214bp[32.13%])	kinesin light chain (GO:0003774, F, motor activity; GO:0005856, C, cytoskeleton; GO:0043234, C, protein complex; GO:0005515, F, protein binding; GO:0008150, P, biological_process)	-	-	-
Plyc_v1_00001679	Contig464:477-2216	XLOC_001227	-	Expressed	gi|134057894|emb|CAK38235.1| unnamed protein product [Aspergillus niger] (eval=6.52096e-84; aligned=482bp[29.72%])	-	Heterokaryon incompatibility protein (HET) (start=89 stop=239; global eval=2.8e-24; domain I-eval=5.7e-24)	-	-
Plyc_v1_00001680	Contig464:477-2216	XLOC_001227	-	Expressed	gi|134057894|emb|CAK38235.1| unnamed protein product [Aspergillus niger] (eval=8.69979e-81; aligned=250bp[15.4%])	-	Heterokaryon incompatibility protein (HET) (start=89 stop=239; global eval=2.9e-24; domain I-eval=5.7e-24)	-	-
Plyc_v1_00001681	Contig464:523-2216	XLOC_001227	-	Expressed	gi|310794706|gb|EFQ30167.1| heterokaryon incompatibility protein [Glomerella graminicola M1.001] (eval=5.22267e-57; aligned=262bp[19.67%])	-	Heterokaryon incompatibility protein (HET) (start=83 stop=233; global eval=2.1e-24; domain I-eval=4.4e-24)	-	-
Plyc_v1_00001683	Contig464:64-2216	XLOC_001227	-	Expressed	gi|310794706|gb|EFQ30167.1| heterokaryon incompatibility protein [Glomerella graminicola M1.001] (eval=2.53898e-88; aligned=627bp[31.62%])	-	Heterokaryon incompatibility protein (HET) (start=185 stop=335; global eval=4e-24; domain I-eval=7.9e-24)	-	-
Plyc_v1_00001682	Contig464:5124-7510	XLOC_001228	-	-	gi|189189838|ref|XP_001931258.1| NFX1-type zinc finger-containing protein 1 [Pyrenophora tritici-repentis Pt-1C-BFP] >gi|187972864|gb|EDU40363.1| NFX1-type zinc finger-containing protein 1 [Pyrenophora tritici-repentis Pt-1C-BFP] (eval=3.2326e-154; aligned=781bp[33.46%])	-	AAA domain (start=319 stop=645; global eval=1.5e-26; domain I-eval=3.4e-26)|AAA domain (start=662 stop=776; global eval=1.2e-10; domain I-eval=3.1e-10)	-	-
Plyc_v1_00001684	Contig464:2497-2711	XLOC_001229	ORPHAN	Expressed	-	-	-	-	-
Plyc_v1_00001687	Contig465:852-1682	XLOC_001230	ORPHAN	Expressed	-	-	-	-	-
Plyc_v1_00001685	Contig465:925-1682	XLOC_001230	ORPHAN	Expressed	-	-	-	-	-
Plyc_v1_00001686	Contig465:2141-2814	XLOC_001231	ORPHAN	Expressed	-	-	-	-	-
Plyc_v1_00001688	Contig465:7-489	XLOC_001232	ORPHAN	Expressed	gi|225558664|gb|EEH06948.1| ATP-dependent DNA helicase [Ajellomyces capsulatus G186AR] (eval=6.10894e-07; aligned=129bp[26.71%])	-	-	-	-
Plyc_v1_00001690	Contig466:283-617	XLOC_001233	ORPHAN	Expressed	gi|154273422|ref|XP_001537563.1| predicted protein [Ajellomyces capsulatus NAm1] >gi|150416075|gb|EDN11419.1| predicted protein [Ajellomyces capsulatus NAm1] (eval=8.33567e-17; aligned=101bp[30.15%])	-	-	-	-
Plyc_v1_00001689	Contig466:58-468	XLOC_001233	ORPHAN	-	gi|154273422|ref|XP_001537563.1| predicted protein [Ajellomyces capsulatus NAm1] >gi|150416075|gb|EDN11419.1| predicted protein [Ajellomyces capsulatus NAm1] (eval=6.98689e-24; aligned=102bp[30.09%])	-	-	-	-
Plyc_v1_00001691	Contig467:1380-2790	XLOC_001234	ORPHAN	-	gi|322702391|gb|EFY94046.1| putative transposase [Metarhizium anisopliae ARSEF 23] (eval=1.63414e-45; aligned=378bp[27.69%])	transposase-like protein (GO:0005515, F, protein binding; GO:0003676, F, nucleic acid binding)	-	-	-
Plyc_v1_00001692	Contig469:740-999	XLOC_001235	ORPHAN	-	gi|358376083|dbj|GAA92653.1| reverse transcriptase [Aspergillus kawachii IFO 4308] (eval=8.55665e-09; aligned=43bp[22.75%])	-	-	-	-
Plyc_v1_00001693	Contig469:5-261	XLOC_001236	ORPHAN	Expressed	gi|329351131|gb|AEB91360.1| unknown [Verticillium dahliae VdLs.17] (eval=1.89478e-24; aligned=84bp[32.68%])	-	-	-	-
Plyc_v1_00001694	Contig470:6935-9069	XLOC_001237	ORPHAN	-	gi|189211327|ref|XP_001941994.1| C6 zinc finger domain containing protein [Pyrenophora tritici-repentis Pt-1C-BFP] >gi|187978087|gb|EDU44713.1| C6 zinc finger domain containing protein [Pyrenophora tritici-repentis Pt-1C-BFP] (eval=7.82034e-15; aligned=63bp[26.25%])	-	-	-	-
Plyc_v1_00001695	Contig470:2098-3558	XLOC_001238	ORPHAN	-	-	-	-	-	-
Plyc_v1_00001696	Contig471:436-568	XLOC_001239	ORPHAN	-	-	-	-	-	-
Plyc_v1_00001697	Contig472:283-563	XLOC_001240	ORPHAN	-	-	-	-	-	-
Plyc_v1_00001698	Contig474:80-307	XLOC_001241	ORPHAN	-	-	-	-	-	-
Plyc_v1_00001701	Contig475:14-3041	XLOC_001242	ORPHAN	Expressed	gi|154936836|emb|CAL30203.1| HNWD1 [Podospora anserina] (eval=0.0; aligned=994bp[34.35%])	beta transducin-like protein het-e2c40 (GO:0005515, F, protein binding)	-	-	lcl|159_phi_base_3_2_protein.fas (eval=3.39872e-34)
Plyc_v1_00001702	Contig475:14-3149	XLOC_001242	ORPHAN	Expressed	gi|154936836|emb|CAL30203.1| HNWD1 [Podospora anserina] (eval=0.0; aligned=962bp[32.69%])	beta transducin-like protein het-e2c40 (GO:0005515, F, protein binding)	-	-	lcl|159_phi_base_3_2_protein.fas (eval=3.66811e-25)
Plyc_v1_00001699	Contig475:14-4543	XLOC_001242	ORPHAN	Expressed	gi|154936836|emb|CAL30203.1| HNWD1 [Podospora anserina] (eval=0.0; aligned=953bp[30.87%])	beta transducin-like protein het-e2c40 (GO:0005515, F, protein binding)	-	-	lcl|159_phi_base_3_2_protein.fas (eval=3.84987e-25)
Plyc_v1_00001700	Contig475:14-4543	XLOC_001242	ORPHAN	Expressed	gi|154936836|emb|CAL30203.1| HNWD1 [Podospora anserina] (eval=0.0; aligned=471bp[14.88%])	beta transducin-like protein het-e2c40 (GO:0005515, F, protein binding)	-	-	lcl|159_phi_base_3_2_protein.fas (eval=3.95468e-25)
Plyc_v1_00001704	Contig476:125-959	XLOC_001243	ORPHAN	Expressed	gi|115387131|ref|XP_001211071.1| predicted protein [Aspergillus terreus NIH2624] >gi|114195155|gb|EAU36855.1| predicted protein [Aspergillus terreus NIH2624] (eval=3.10072e-07; aligned=203bp[24.31%])	-	-	-	-
Plyc_v1_00001703	Contig476:80-727	XLOC_001243	ORPHAN	Expressed	-	-	-	-	-
Plyc_v1_00001705	Contig476:1178-1619	XLOC_001244	ORPHAN	Expressed	gi|189211976|ref|XP_001942315.1| predicted protein [Pyrenophora tritici-repentis Pt-1C-BFP] >gi|187979514|gb|EDU46140.1| predicted protein [Pyrenophora tritici-repentis Pt-1C-BFP] (eval=9.06634e-48; aligned=117bp[26.47%])	-	-	-	-
Plyc_v1_00001706	Contig477:17-240	XLOC_001245	ORPHAN	-	gi|378730643|gb|EHY57102.1| cell surface metalloreductase (FreA) [Exophiala dermatitidis NIH/UT8656] (eval=7.63181e-10; aligned=45bp[27.78%])	-	-	-	-
Plyc_v1_00001707	Contig478:163-2347	XLOC_001246	ORPHAN	Expressed	gi|322712952|gb|EFZ04525.1| transposase-like protein [Metarhizium anisopliae ARSEF 23] (eval=5.94599e-88; aligned=564bp[27.25%])	transposase-like protein (GO:0008152, P, metabolic process; GO:0016740, F, transferase activity; GO:0003676, F, nucleic acid binding)	-	-	-
Plyc_v1_00001709	Contig478:163-2347	XLOC_001246	ORPHAN	Expressed	gi|322712952|gb|EFZ04525.1| transposase-like protein [Metarhizium anisopliae ARSEF 23] (eval=8.28439e-93; aligned=564bp[26.55%])	transposase-like protein (GO:0008152, P, metabolic process; GO:0016740, F, transferase activity; GO:0003676, F, nucleic acid binding)	-	-	-
Plyc_v1_00001708	Contig478:2561-3675	XLOC_001247	ORPHAN	Expressed	gi|396486741|ref|XP_003842471.1| similar to polyketide synthase [Leptosphaeria maculans JN3] >gi|312219048|emb|CBX98992.1| similar to polyketide synthase [Leptosphaeria maculans JN3] (eval=9.36007e-101; aligned=375bp[35.44%])	polyketide synthase (GO:0008152, P, metabolic process; GO:0016740, F, transferase activity; GO:0005515, F, protein binding)	-	-	lcl|29_phi_base_3_2_protein.fas (eval=3.0121e-53)
Plyc_v1_00001710	Contig478:2561-3675	XLOC_001247	ORPHAN	Expressed	gi|396486741|ref|XP_003842471.1| similar to polyketide synthase [Leptosphaeria maculans JN3] >gi|312219048|emb|CBX98992.1| similar to polyketide synthase [Leptosphaeria maculans JN3] (eval=4.10534e-102; aligned=373bp[33.45%])	polyketide synthase (GO:0003824, F, catalytic activity; GO:0005515, F, protein binding; GO:0008152, P, metabolic process)	-	-	lcl|29_phi_base_3_2_protein.fas (eval=2.21875e-54)
Plyc_v1_00001711	Contig479:451-1237	XLOC_001248	-	-	gi|340513963|gb|EGR44236.1| predicted protein [Trichoderma reesei QM6a] (eval=1.87404e-20; aligned=152bp[20.77%])	-	-	-	-
Plyc_v1_00001712	Contig479:6184-7120	XLOC_001249	ORPHAN	-	-	-	-	-	-
Plyc_v1_00001713	Contig479:9516-9911	XLOC_001250	ORPHAN	-	gi|380493935|emb|CCF33519.1| maltose permease [Colletotrichum higginsianum] (eval=8.18093e-20; aligned=85bp[24.43%])	-	-	-	-
Plyc_v1_00001714	Contig479:10462-10635	XLOC_001251	ORPHAN	Expressed	-	null (GO:0003677, F, DNA binding)	-	-	-
Plyc_v1_00001715	Contig480:798-1199	XLOC_001252	ORPHAN	-	-	-	-	-	-
Plyc_v1_00001716	Contig481:681-884	XLOC_001253	ORPHAN	-	-	-	-	-	-
Plyc_v1_00001717	Contig482:1171-2480	XLOC_001254	ORPHAN	Expressed	gi|396462094|ref|XP_003835658.1| similar to NADPH-cytochrome P450 reductase [Leptosphaeria maculans JN3] >gi|312212210|emb|CBX92293.1| similar to NADPH-cytochrome P450 reductase [Leptosphaeria maculans JN3] (eval=1.13965e-149; aligned=436bp[33.28%])	bifunctional p-450:nadph-p450 reductase (GO:0005488, F, binding; GO:0000166, F, nucleotide binding; GO:0008152, P, metabolic process; GO:0003824, F, catalytic activity)	-	-	-
Plyc_v1_00001718	Contig483:38-520	XLOC_001255	-	-	gi|322702389|gb|EFY94044.1| transposase-like protein [Metarhizium anisopliae ARSEF 23] (eval=3.78228e-49; aligned=158bp[32.71%])	transposase-like protein (GO:0005515, F, protein binding; GO:0003676, F, nucleic acid binding)	hAT family dimerisation domain (start=46 stop=128; global eval=3.6e-19; domain I-eval=5.9e-19)	-	-
Plyc_v1_00001720	Contig484:15-1843	XLOC_001256	ORPHAN	Expressed	-	-	-	-	-
Plyc_v1_00001721	Contig484:15-1943	XLOC_001256	ORPHAN	Expressed	-	-	-	-	-
Plyc_v1_00001719	Contig484:2204-3091	XLOC_001257	ORPHAN	Expressed	gi|347441905|emb|CCD34826.1| similar to ankyrin repeat domain-containing protein [Botryotinia fuckeliana] (eval=1.56805e-92; aligned=293bp[33.0%])	ankyrin repeat protein (GO:0005515, F, protein binding)	-	-	-
Plyc_v1_00001722	Contig486:1538-1954	XLOC_001258	-	-	gi|83764384|dbj|BAE54528.1| unnamed protein product [Aspergillus oryzae RIB40] (eval=6.09043e-15; aligned=136bp[39.42%])	-	-	-	-
Plyc_v1_00001723	Contig487:55-398	XLOC_001259	ORPHAN	-	-	-	-	-	-
Plyc_v1_00001724	Contig487:880-1303	XLOC_001260	-	-	gi|134084321|emb|CAK48661.1| unnamed protein product [Aspergillus niger] (eval=5.67074e-13; aligned=69bp[16.27%])	-	-	-	-
Plyc_v1_00001727	Contig488:7051-8772	XLOC_001261	ORPHAN	Expressed	gi|391867934|gb|EIT77172.1| ATP dependent DNA ligase domain protein [Aspergillus oryzae 3.042] (eval=2.20017e-11; aligned=63bp[4.31%])	-	-	-	-
Plyc_v1_00001725	Contig488:7469-8169	XLOC_001261	ORPHAN	Expressed	-	-	-	-	-
Plyc_v1_00001726	Contig488:15-6885	XLOC_001262	ORPHAN	Expressed	gi|315053299|ref|XP_003176023.1| ankyrin repeat domain-containing protein 52 [Arthroderma gypseum CBS 118893] >gi|311337869|gb|EFQ97071.1| ankyrin repeat domain-containing protein 52 [Arthroderma gypseum CBS 118893] (eval=2.79236e-176; aligned=988bp[17.16%])	ankyrin repeat domain-containing protein 52 (GO:0005515, F, protein binding; GO:0003677, F, DNA binding)	-	-	-
Plyc_v1_00001728	Contig488:407-3884	XLOC_001262	ORPHAN	Expressed	gi|315053299|ref|XP_003176023.1| ankyrin repeat domain-containing protein 52 [Arthroderma gypseum CBS 118893] >gi|311337869|gb|EFQ97071.1| ankyrin repeat domain-containing protein 52 [Arthroderma gypseum CBS 118893] (eval=1.41237e-148; aligned=856bp[24.96%])	ankyrin repeat domain-containing protein 52 (GO:0005515, F, protein binding)	-	-	-
Plyc_v1_00001729	Contig49:992-1151	XLOC_001263	ORPHAN	-	-	-	-	-	-
Plyc_v1_00001730	Contig490:122-5284	XLOC_001264	-	-	gi|116205355|ref|XP_001228488.1| predicted protein [Chaetomium globosum CBS 148.51] >gi|88176689|gb|EAQ84157.1| predicted protein [Chaetomium globosum CBS 148.51] (eval=4.65906e-63; aligned=544bp[10.94%])	-	Helitron helicase-like domain at N-terminus (start=279 stop=497; global eval=7.7e-30; domain I-eval=1.5e-29)|PIF1-like helicase (start=1145 stop=1291; global eval=3.1e-16; domain I-eval=6.6e-16)	-	-
Plyc_v1_00001731	Contig490:5822-7295	XLOC_001265	-	-	gi|170096883|ref|XP_001879661.1| predicted protein [Laccaria bicolor S238N-H82] >gi|164645064|gb|EDR09312.1| predicted protein [Laccaria bicolor S238N-H82] (eval=5.74067e-10; aligned=176bp[14.07%])	set and mynd domain-containing protein 3-like (GO:0005488, F, binding)	MYND finger (start=27 stop=66; global eval=6.5e-09; domain I-eval=1.2e-08)	-	-
Plyc_v1_00001735	Contig490:7501-8460	XLOC_001266	ORPHAN	Expressed	-	-	-	-	-
Plyc_v1_00001732	Contig490:8031-8342	XLOC_001266	ORPHAN	Expressed	-	-	-	-	-
Plyc_v1_00001733	Contig490:10828-11258	XLOC_001267	ORPHAN	-	-	-	-	-	-
Plyc_v1_00001734	Contig490:9963-10457	XLOC_001268	ORPHAN	-	-	-	-	-	-
Plyc_v1_00001736	Contig491:2630-3908	XLOC_001269	-	Expressed	gi|396478314|ref|XP_003840507.1| predicted protein [Leptosphaeria maculans JN3] >gi|312217079|emb|CBX97028.1| predicted protein [Leptosphaeria maculans JN3] (eval=3.42524e-96; aligned=359bp[31.91%])	-	Fungal specific transcription factor domain (start=101 stop=283; global eval=3e-09; domain I-eval=4e-09)	-	-
Plyc_v1_00001739	Contig491:291-2124	XLOC_001270	ORPHAN	Expressed	gi|347836846|emb|CCD51418.1| similar to ankyrin and HET domain-containing protein [Botryotinia fuckeliana] (eval=3.07477e-13; aligned=265bp[14.85%])	-	-	-	-
Plyc_v1_00001737	Contig491:685-1971	XLOC_001270	ORPHAN	Expressed	gi|322699793|gb|EFY91552.1| ankyrin repeat and SAM domain containing protein 6 [Metarhizium acridum CQMa 102] (eval=1.57711e-10; aligned=199bp[15.46%])	-	-	-	-
Plyc_v1_00001740	Contig491:4481-5415	XLOC_001271	ORPHAN	Expressed	-	-	-	-	-
Plyc_v1_00001738	Contig491:5096-5283	XLOC_001271	ORPHAN	-	-	-	-	-	-
Plyc_v1_00001741	Contig493:28-459	XLOC_001272	ORPHAN	-	-	-	-	-	-
Plyc_v1_00001742	Contig494:2149-2911	XLOC_001273	ORPHAN	Expressed	-	-	-	-	-
Plyc_v1_00001745	Contig494:3-2831	XLOC_001273	ORPHAN	Expressed	gi|396464489|ref|XP_003836855.1| similar to serine/threonine-protein kinase [Leptosphaeria maculans JN3] >gi|312213408|emb|CBX93490.1| similar to serine/threonine-protein kinase [Leptosphaeria maculans JN3] (eval=1.92052e-116; aligned=265bp[9.55%])	-	-	-	-
Plyc_v1_00001744	Contig494:1183-2013	XLOC_001274	ORPHAN	Expressed	gi|396464489|ref|XP_003836855.1| similar to serine/threonine-protein kinase [Leptosphaeria maculans JN3] >gi|312213408|emb|CBX93490.1| similar to serine/threonine-protein kinase [Leptosphaeria maculans JN3] (eval=3.64288e-117; aligned=265bp[31.89%])	serine threonine-protein kinase (GO:0004672, F, protein kinase activity; GO:0000166, F, nucleotide binding; GO:0006464, P, cellular protein modification process)	-	-	-
Plyc_v1_00001743	Contig494:856-2465	XLOC_001274	ORPHAN	Expressed	gi|396464489|ref|XP_003836855.1| similar to serine/threonine-protein kinase [Leptosphaeria maculans JN3] >gi|312213408|emb|CBX93490.1| similar to serine/threonine-protein kinase [Leptosphaeria maculans JN3] (eval=9.50851e-117; aligned=265bp[17.01%])	serine threonine-protein kinase (GO:0004672, F, protein kinase activity; GO:0000166, F, nucleotide binding; GO:0006464, P, cellular protein modification process)	-	-	-
Plyc_v1_00001746	Contig496:206-1231	XLOC_001275	-	Expressed	gi|119487445|ref|XP_001262515.1| carboxylesterase [Neosartorya fischeri NRRL 181] >gi|119410672|gb|EAW20618.1| carboxylesterase [Neosartorya fischeri NRRL 181] (eval=4.43442e-92; aligned=334bp[32.55%])	-	Carboxylesterase family (start=1 stop=321; global eval=1.8e-37; domain I-eval=1.8e-35)	-	-
Plyc_v1_00001748	Contig496:3866-4861	XLOC_001276	ORPHAN	Expressed	gi|154285060|ref|XP_001543325.1| predicted protein [Ajellomyces capsulatus NAm1] >gi|150406966|gb|EDN02507.1| predicted protein [Ajellomyces capsulatus NAm1] (eval=1.75055e-52; aligned=217bp[23.01%])	protein (GO:0000166, F, nucleotide binding)	-	-	-
Plyc_v1_00001747	Contig496:3900-4983	XLOC_001277	ORPHAN	Expressed	gi|154285060|ref|XP_001543325.1| predicted protein [Ajellomyces capsulatus NAm1] >gi|150406966|gb|EDN02507.1| predicted protein [Ajellomyces capsulatus NAm1] (eval=5.67697e-63; aligned=277bp[26.92%])	protein (GO:0000166, F, nucleotide binding)	-	-	-
Plyc_v1_00001749	Contig496:2110-3552	XLOC_001278	ORPHAN	Expressed	gi|261336149|dbj|BAI44781.1| similar to metalloprotease [Alternaria alternata] (eval=1.37989e-90; aligned=258bp[17.88%])	-	-	-	-
Plyc_v1_00001750	Contig497:866-1896	XLOC_001279	ORPHAN	Expressed	gi|400602743|gb|EJP70345.1| HMG box protein [Beauveria bassiana ARSEF 2860] (eval=1.51389e-31; aligned=239bp[31.36%])	hmg box protein (GO:0005515, F, protein binding)	-	-	-
Plyc_v1_00001751	Contig497:866-2121	XLOC_001279	ORPHAN	Expressed	gi|400602743|gb|EJP70345.1| HMG box protein [Beauveria bassiana ARSEF 2860] (eval=2.45686e-31; aligned=239bp[23.8%])	hmg box protein (GO:0005515, F, protein binding)	-	-	-
Plyc_v1_00001752	Contig497:866-2121	XLOC_001279	ORPHAN	Expressed	gi|400602743|gb|EJP70345.1| HMG box protein [Beauveria bassiana ARSEF 2860] (eval=3.51079e-28; aligned=255bp[24.64%])	-	-	-	-
Plyc_v1_00001753	Contig497:866-2121	XLOC_001279	ORPHAN	Expressed	gi|361130747|gb|EHL02497.1| putative High mobility group protein 20A [Glarea lozoyensis 74030] (eval=2.32947e-19; aligned=148bp[13.26%])	-	-	-	-
Plyc_v1_00001754	Contig498:220-505	XLOC_001280	ORPHAN	-	gi|212547026|ref|XP_002153666.1| cell surface metalloreductase (FreA), putative [Penicillium marneffei ATCC 18224] >gi|210064426|gb|EEA18522.1| cell surface metalloreductase (FreA), putative [Penicillium marneffei ATCC 18224] (eval=5.60443e-13; aligned=49bp[20.42%])	-	-	-	-
Plyc_v1_00001755	Contig499:4252-4438	XLOC_001281	ORPHAN	Expressed	-	-	-	-	-
Plyc_v1_00001756	Contig5:45-336	XLOC_001282	ORPHAN	-	-	-	-	-	-
Plyc_v1_00001757	Contig500:109-217	XLOC_001283	ORPHAN	-	-	-	-	-	-
Plyc_v1_00001758	Contig502:107-472	XLOC_001284	ORPHAN	-	-	-	-	-	-
Plyc_v1_00001759	Contig503:25-251	XLOC_001285	ORPHAN	-	-	-	-	-	-
Plyc_v1_00001762	Contig504:1-1649	XLOC_001286	-	Expressed	gi|212544071|ref|XP_002152190.1| pogo transposable element, putative [Penicillium marneffei ATCC 18224] >gi|210067097|gb|EEA21190.1| pogo transposable element, putative [Penicillium marneffei ATCC 18224] (eval=6.73247e-52; aligned=203bp[12.31%])	pogo transposable (GO:0003676, F, nucleic acid binding)	DDE superfamily endonuclease (start=42 stop=145; global eval=1.4e-21; domain I-eval=2.3e-21)	-	-
Plyc_v1_00001760	Contig504:40-746	XLOC_001286	ORPHAN	Expressed	-	-	-	-	-
Plyc_v1_00001761	Contig504:858-1649	XLOC_001286	-	Expressed	gi|212544071|ref|XP_002152190.1| pogo transposable element, putative [Penicillium marneffei ATCC 18224] >gi|210067097|gb|EEA21190.1| pogo transposable element, putative [Penicillium marneffei ATCC 18224] (eval=1.96221e-41; aligned=178bp[24.12%])	pogo transposable (GO:0003676, F, nucleic acid binding)	DDE superfamily endonuclease (start=5 stop=83; global eval=6.6e-14; domain I-eval=1.4e-13)	-	-
Plyc_v1_00001763	Contig505:28-1173	XLOC_001287	ORPHAN	Expressed	gi|262358186|gb|ACY56713.1| transposase [Paracoccidioides brasiliensis] (eval=2.42275e-76; aligned=184bp[18.0%])	pogo transposable (GO:0003676, F, nucleic acid binding)	-	-	-
Plyc_v1_00001764	Contig505:36-599	XLOC_001287	ORPHAN	Expressed	gi|262358184|gb|ACY56712.1| transposase [Paracoccidioides brasiliensis] (eval=7.05616e-59; aligned=182bp[32.27%])	pogo transposable (GO:0003676, F, nucleic acid binding)	-	-	-
Plyc_v1_00001765	Contig505:4-1218	XLOC_001288	ORPHAN	Expressed	gi|262358184|gb|ACY56712.1| transposase [Paracoccidioides brasiliensis] (eval=2.92165e-65; aligned=233bp[22.11%])	-	-	-	-
Plyc_v1_00001766	Contig505:4-1218	XLOC_001288	ORPHAN	Expressed	gi|262358184|gb|ACY56712.1| transposase [Paracoccidioides brasiliensis] (eval=1.73633e-82; aligned=129bp[11.12%])	pogo transposable (GO:0003676, F, nucleic acid binding)	-	-	-
Plyc_v1_00001767	Contig505:768-1164	XLOC_001288	ORPHAN	Expressed	-	-	-	-	-
Plyc_v1_00001768	Contig506:171-369	XLOC_001289	ORPHAN	-	-	-	-	-	-
Plyc_v1_00001769	Contig506:1876-3528	XLOC_001290	-	-	gi|154284227|ref|XP_001542909.1| predicted protein [Ajellomyces capsulatus NAm1] >gi|150411089|gb|EDN06477.1| predicted protein [Ajellomyces capsulatus NAm1] (eval=2.6079e-63; aligned=488bp[32.28%])	-	Protein of unknown function (DUF3723) (start=60 stop=501; global eval=1.6e-116; domain I-eval=1.8e-116)	-	-
Plyc_v1_00001770	Contig506:731-1637	XLOC_001291	ORPHAN	-	-	-	-	-	-
Plyc_v1_00001771	Contig507:1419-2262	XLOC_001292	ORPHAN	-	gi|310800434|gb|EFQ35327.1| short chain dehydrogenase [Glomerella graminicola M1.001] (eval=1.24136e-63; aligned=242bp[30.44%])	3-ketoacyl-acyl carrier protein reductase (GO:0008152, P, metabolic process; GO:0003824, F, catalytic activity; GO:0000166, F, nucleotide binding)	-	-	lcl|33_phi_base_3_2_protein.fas (eval=8.57971e-31)
Plyc_v1_00001773	Contig508:120-575	XLOC_001293	ORPHAN	Expressed	-	-	-	-	-
Plyc_v1_00001772	Contig508:390-793	XLOC_001293	ORPHAN	Expressed	-	-	-	-	-
Plyc_v1_00001774	Contig508:772-1341	XLOC_001293	ORPHAN	Expressed	-	-	-	-	-
Plyc_v1_00001775	Contig509:377-829	XLOC_001294	ORPHAN	-	-	-	-	-	-
Plyc_v1_00001776	Contig51:33-444	XLOC_001295	ORPHAN	-	-	-	-	-	-
Plyc_v1_00001777	Contig510:719-2657	XLOC_001296	-	Expressed	gi|189204025|ref|XP_001938348.1| pisatin demethylase [Pyrenophora tritici-repentis Pt-1C-BFP] >gi|187985447|gb|EDU50935.1| pisatin demethylase [Pyrenophora tritici-repentis Pt-1C-BFP] (eval=1.86066e-39; aligned=81bp[4.28%])	serine threonine protein kinase (GO:0005623, C, cell; GO:0006810, P, transport)	Mechanosensitive ion channel (start=132 stop=304; global eval=2.2e-15; domain I-eval=3.2e-15)	-	-
Plyc_v1_00001778	Contig511:14-2406	XLOC_001297	ORPHAN	-	gi|16945382|emb|CAB97299.2| related to tol protein [Neurospora crassa] (eval=7.08562e-37; aligned=285bp[15.41%])	-	-	-	-
Plyc_v1_00001780	Contig511:2490-3046	XLOC_001298	ORPHAN	Expressed	-	-	-	-	-
Plyc_v1_00001779	Contig511:7148-8094	XLOC_001299	ORPHAN	-	gi|322702333|gb|EFY94001.1| putative transposase [Metarhizium anisopliae ARSEF 23] (eval=2.18811e-24; aligned=251bp[29.56%])	-	-	-	-
Plyc_v1_00001781	Contig511:3294-6556	XLOC_001300	ORPHAN	Expressed	gi|170113354|ref|XP_001887877.1| predicted protein [Laccaria bicolor S238N-H82] >gi|164637238|gb|EDR01525.1| predicted protein [Laccaria bicolor S238N-H82] (eval=6.65409e-15; aligned=582bp[17.84%])	-	-	-	-
Plyc_v1_00001782	Contig512:750-2451	XLOC_001301	-	Expressed	gi|346318628|gb|EGX88230.1| Methyltransferase type 11 [Cordyceps militaris CM01] (eval=6.37595e-18; aligned=332bp[20.12%])	-	-	-	-
Plyc_v1_00001784	Contig512:2341-4571	XLOC_001302	ORPHAN	Expressed	gi|259488905|tpe|CBF88734.1| TPA: beta-1,4-glucosidase (Eurofung) [Aspergillus nidulans FGSC A4] (eval=6.60465e-48; aligned=341bp[15.28%])	transposable element tc1 (GO:0003677, F, DNA binding; GO:0003824, F, catalytic activity; GO:0006259, P, DNA metabolic process)	-	-	-
[truncated: 25,492 more rows]
